# Supplementary material for: DAF-16 and TCER-1 Facilitate Adaptation to Germline Loss by Restoring Lipid Homeostasis and Repressing Reproductive Physiology in C. elegans
Source: PLoS Genet. 2016 Feb 10;12(2):e1005788. doi: 10.1371/journal.pgen.1005788 (PMC4749232; doi:10.1371/journal.pgen.1005788)
Supplement: S1 Table — (XLSX) [file pgen.1005788.s009.xlsx]

## Sheet: Key
Amrit et al., S1 Table: RNA-Seq-based identification of DAF-16 and TCER-1 downstream targets in germline-ablated adults
Table S1A	Sequencing statistics
Worksheet	Gene Class	Direction of Regulation	# Genes
Table S1B	DAF-16-Specific UP	Positively regulated by DAF-16	349
Table S1C	DAF-16-Specific DOWN	Negatively regulated by DAF-16	196
Table S1D	TCER-1-Specific UP	Positively regulated byTCER-1	213
Table S1E	TCER-1-Specific DOWN	Negatively regulated by TCER-1	366
Table S1F	Joint DAF-16 and TCER-1 UP	Positively regulated by DAF-16 and TCER-1	123
Table S1G	Joint DAF-16 and TCER-1 DOWN	Negatively regulated by DAF-16 and TCER-1	73
Table S1H	Opposite DAF-16 and TCER-1	Oppositely regulated by DAF-16 and TCER-1	60

## Sheet: TableS1A-Stats
	Table S1A- Sequencing statistics for Galaxy, CLC Workbench and DNA-Nexus pipelines
	Sample	Total Sequences	Length	%GC	Total Reads (Galaxy)	Total Reads (CLC Workbench)*	Total Reads (DNAnexus)*	Mapped Reads (Galaxy)	Mapped Reads (CLC)	Mapped Reads (DNAnexus)	Genome Coverage
	glp-1	4000000	51	49	20700539	20700539	20700539	~16,000,000	17055411 (82%)	16250095 (79%)	11x
	glp-1; tcer-1	4000000	51	49	18055444	18055444	18055444	~13,000,000	13817928 (76%)	13122146 (73%)	9x
	glp-1; daf-16	4000000	51	50	23247127	23247127	23247127	~14,000,000	15335340 (65%)	14568970 (63%)	12x
	glp-1	4000000	51	48	18947463	18947463	18947463	~14,000,000	15155355 (80%)	14507711 (77%)	10x
	glp-1; tcer-1	4000000	51	48	13829643	13829643	13829643	~10,000,000	10783116 (77%)	10244702 (74%)	7x
	glp-1; daf-16	4000000	51	49	13167782	13167782	13167782	~9,400,000	9904228 (75%)	9331613 (71%)	7x
	*The commercialy availablel CLC (http://www.clcbio.com) and DNA Nexus (www.dnanexus.com) platforms were used as an additional resources to confirm total mapped reads. CLC was also used to identify differentially expressed genes (data nto shown)

## Sheet: TableS1B
	Table S1B: DAF-16-Specific UP (Positively regulated by DAF-16)
WB Gene ID	Max/Min (fold change)	p_value
WBGene00013972	289.737	1.95974e-11
WBGene00020741	42.3202	5.26595e-07
WBGene00008850	39.7508	0
WBGene00044292	38.6727	0
WBGene00004932	27.6348	2.68674e-14
WBGene00003473	17.9577	0
WBGene00044472	10.672	2.71116e-13
WBGene00007440	6.48054	0
WBGene00021491	5.98805	9.32587e-14
WBGene00012404	5.98079	2.22045e-16
WBGene00009221	5.63799	0
WBGene00077701	5.00807	7.32856e-11
WBGene00017243	4.76138	2.51876e-05
WBGene00017485	4.29577	4.033e-11
WBGene00018400	4.12444	7.23599e-12
WBGene00019978	3.94124	8.65974e-15
WBGene00000102	3.86716	0
WBGene00014030	3.84622	7.645e-13
WBGene00016716	3.62019	1.07885e-11
WBGene00000013	3.5768	8.94057e-08
WBGene00001397	3.54566	1.50968e-12
WBGene00001852	3.4615	1.15316e-10
WBGene00013385	3.33058	1.95784e-06
WBGene00017303	3.27704	1.65188e-07
WBGene00000103	3.27599	2.08589e-12
WBGene00011733	3.27268	2.82227e-07
WBGene00010322	3.21948	7.67335e-06
WBGene00015227	3.13598	4.25062e-07
WBGene00013882	3.11295	3.03762e-10
WBGene00011003	2.92156	2.21235e-07
WBGene00077692	2.91739	1.15927e-05
WBGene00000002	2.90624	3.42098e-08
WBGene00004987	2.86415	7.18342e-08
WBGene00016407	2.83387	1.11001e-07
WBGene00010236	2.80171	7.80312e-05
WBGene00007363	2.79397	1.35722e-07
WBGene00020955	2.78089	1.73647e-06
WBGene00013384	2.69044	0.000217112
WBGene00018459	2.68626	1.33026e-05
WBGene00018460	2.68626	1.33026e-05
WBGene00018461	2.68626	1.33026e-05
WBGene00006862	2.68465	2.80066e-07
WBGene00011501	2.68172	3.35703e-07
WBGene00020703	2.66118	0.000144962
WBGene00001439	2.59152	6.81144e-12
WBGene00010408	2.57655	2.72758e-07
WBGene00019719	2.56712	5.03042e-12
WBGene00001156	2.56219	2.54171e-07
WBGene00017443	2.54556	9.02296e-06
WBGene00001578	2.53851	8.43311e-07
WBGene00006720	2.53367	9.09475e-07
WBGene00015947	2.47579	0.00140005
WBGene00000898	2.47442	1.9174e-06
WBGene00018722	2.46889	0.000153276
WBGene00020257	2.46212	0.00221017
WBGene00016877	2.4517	7.5733e-06
WBGene00018657	2.45067	1.19728e-06
WBGene00010657	2.43298	2.40351e-06
WBGene00009803	2.42622	2.5979e-05
WBGene00011869	2.4228	1.92299e-06
WBGene00018195	2.41399	3.97581e-05
WBGene00044166	2.40497	0.00238709
WBGene00018174	2.38649	6.3813e-06
WBGene00018755	2.38643	8.13147e-06
WBGene00009801	2.34909	6.19814e-06
WBGene00008832	2.29689	2.21857e-09
WBGene00000973	2.29575	8.60303e-06
WBGene00017484	2.2673	5.04789e-06
WBGene00009820	2.24285	0.00172792
WBGene00016875	2.24198	1.48183e-05
WBGene00021817	2.21538	0.000817003
WBGene00004192	2.2049	0.00466361
WBGene00012326	2.20277	3.68413e-05
WBGene00012444	2.20076	4.57245e-05
WBGene00020784	2.19317	9.26191e-06
WBGene00020551	2.16546	0.000125784
WBGene00001441	2.16219	8.31477e-05
WBGene00006462	2.1575	0.000198188
WBGene00006816	2.13498	0
WBGene00016995	2.13469	5.3002e-05
WBGene00004076	2.13339	4.73961e-06
WBGene00010006	2.12978	8.22185e-05
WBGene00019477	2.12435	6.79909e-05
WBGene00001793	2.11009	6.64511e-05
WBGene00019748	2.10635	8.60173e-05
WBGene00014213	2.07987	7.24465e-05
WBGene00017340	2.07911	0.00436817
WBGene00011894	2.07173	0.00285583
WBGene00008436	2.07077	0.000214669
WBGene00001244	2.06461	5.61508e-05
WBGene00010752	2.06438	0.00198904
WBGene00012319	2.05819	2.21573e-06
WBGene00010115	2.05505	0.000151453
WBGene00008040	2.05239	0.000170968
WBGene00000708	2.05034	0.000448317
WBGene00004751	2.04648	0.00071951
WBGene00009439	2.04056	9.21661e-08
WBGene00004739	2.03764	0.000149979
WBGene00017641	2.03329	5.00149e-09
WBGene00006603	2.02692	0.000185717
WBGene00000975	2.01737	0.000239659
WBGene00009049	2.01029	0.000289793
WBGene00050909	2.00555	0.0002988
WBGene00001752	2.00524	0.000267883
WBGene00006602	1.99427	3.77476e-15
WBGene00001240	1.99067	0.000146815
WBGene00021079	1.99028	0.00337489
WBGene00014202	1.9848	0.000193932
WBGene00011274	1.97786	0.000554736
WBGene00012122	1.96369	0.000928955
WBGene00002192	1.94333	0.000807363
WBGene00000535	1.93827	0.000260366
WBGene00021068	1.9341	0.00143655
WBGene00015116	1.93302	0.000418482
WBGene00004068	1.92898	0
WBGene00020725	1.91487	0.000542688
WBGene00004130	1.91469	0.00142483
WBGene00000482	1.90796	0.00124129
WBGene00003040	1.90472	0.00130711
WBGene00020274	1.90259	0.00207726
WBGene00006523	1.89202	0.000788385
WBGene00011629	1.88677	5.16842e-08
WBGene00008415	1.88475	0.00091842
WBGene00019304	1.88118	0.00233501
WBGene00004930	1.88064	9.19148e-05
WBGene00019803	1.87851	2.60323e-09
WBGene00007414	1.87819	0.00165746
WBGene00008110	1.87737	0.00106597
WBGene00010810	1.87142	7.73484e-07
WBGene00044339	1.86921	0.00293634
WBGene00008707	1.86878	0.00158947
WBGene00045265	1.86843	0.00288898
WBGene00013866	1.86749	0.000729608
WBGene00018739	1.86737	0.000992377
WBGene00019844	1.86564	0.00109393
WBGene00011270	1.86393	1.16097e-08
WBGene00011449	1.8495	0.000958513
WBGene00007214	1.84738	0.000342267
WBGene00000899	1.83507	0.000257262
WBGene00009435	1.83309	0.000290769
WBGene00018952	1.83163	0.00184198
WBGene00012825	1.82101	0.00164868
WBGene00009201	1.81635	0.000693695
WBGene00008388	1.8154	0.00201698
WBGene00011259	1.80234	0.0020012
WBGene00012140	1.79855	0.00133197
WBGene00020402	1.79576	0.00316144
WBGene00002269	1.79285	0.00122687
WBGene00017840	1.79257	0.00263294
WBGene00017128	1.79218	0.00141755
WBGene00021135	1.79124	0.00433254
WBGene00004108	1.79113	0.00468628
WBGene00007030	1.79006	0.00162923
WBGene00017908	1.78661	0.00262613
WBGene00022718	1.78621	4.4631e-14
WBGene00017478	1.78325	0.0032976
WBGene00008052	1.77827	6.83085e-07
WBGene00020846	1.77722	0.00288814
WBGene00019211	1.77617	0.00050734
WBGene00001081	1.77563	0.00702094
WBGene00004110	1.77473	0.00583494
WBGene00009785	1.77098	0.0036548
WBGene00003968	1.75866	0.00395294
WBGene00017881	1.75843	0.00195554
WBGene00011240	1.75834	2.33058e-06
WBGene00004128	1.7567	4.2272e-05
WBGene00019733	1.75447	0.00467469
WBGene00001394	1.75292	0.00318955
WBGene00008341	1.75054	0.00226962
WBGene00006610	1.74498	0.0057065
WBGene00003616	1.74453	0.00378934
WBGene00010055	1.74427	0.00257065
WBGene00002276	1.74388	0.00327153
WBGene00004208	1.74372	0.0043923
WBGene00001194	1.74049	5.7989e-06
WBGene00011966	1.73827	0.00298301
WBGene00012407	1.7337	0.00261567
WBGene00007016	1.73348	0.00337478	mdt-15
WBGene00003678	1.72736	0.00100852
WBGene00016866	1.72059	2.95106e-08
WBGene00003423	1.71983	0.00461578
WBGene00012988	1.71887	0.00312116
WBGene00006599	1.7148	0.00345158
WBGene00008439	1.7106	0.00441962
WBGene00004317	1.70645	0.00521485
WBGene00019105	1.70453	0.00667899
WBGene00019368	1.70302	0.00465594
WBGene00012463	1.70062	5.74761e-07
WBGene00016562	1.69866	0.00398729
WBGene00013039	1.69678	0.0040689
WBGene00007877	1.69596	0.004995
WBGene00000231	1.69586	0.00696191
WBGene00008506	1.69147	0.00466313
WBGene00011299	1.68986	6.03961e-14
WBGene00011935	1.68933	4.92639e-05
WBGene00008654	1.686	0.00529373
WBGene00009518	1.68233	0.00571101
WBGene00017304	1.68102	0.00202131
WBGene00008555	1.67828	5.34771e-09
WBGene00003378	1.67481	0.00296774
WBGene00004182	1.67324	1.68736e-09
WBGene00020031	1.67259	0.00576938
WBGene00009578	1.6715	0.00473155
WBGene00021048	1.67121	0.0048679
WBGene00020596	1.67068	9.68959e-08
WBGene00014152	1.66827	0.00764911
WBGene00021156	1.66234	0.00225626
WBGene00015561	1.65883	0.00101833
WBGene00001178	1.65806	0
WBGene00002267	1.65673	0.00685268
WBGene00017970	1.65228	6.64281e-07
WBGene00017166	1.65201	4.2716e-07
WBGene00001239	1.65081	0.00607095
WBGene00010456	1.64834	0.00740916
WBGene00003030	1.64004	0.00518099
WBGene00020104	1.63551	0.000224869
WBGene00015868	1.63465	0.000347864
WBGene00020649	1.63416	1.52767e-13
WBGene00018564	1.63134	0.00427353
WBGene00008607	1.63051	0.00764315
WBGene00006986	1.6292	1.24818e-06
WBGene00022500	1.62783	0.00341928
WBGene00009532	1.62499	0.00631029
WBGene00017563	1.62103	0.00743613
WBGene00004095	1.61813	1.27852e-07
WBGene00001172	1.61295	1.24408e-07
WBGene00009334	1.61203	0.000471586
WBGene00001604	1.61035	1.52359e-10
WBGene00009888	1.60949	0
WBGene00016987	1.6045	7.94525e-06
WBGene00020326	1.5871	0.000232074
WBGene00011304	1.58649	0
WBGene00018286	1.58598	2.97183e-05
WBGene00016511	1.58593	0.00253049
WBGene00019249	1.58517	0.00530919
WBGene00016048	1.57996	1.44329e-14
WBGene00003508	1.57938	2.74319e-06
WBGene00000908	1.57673	7.12783e-05	daf-12
WBGene00004862	1.56918	0
WBGene00002245	1.55584	0.00245555
WBGene00004313	1.55528	0.000804732
WBGene00003858	1.5514	0.00271966
WBGene00016172	1.54909	1.33493e-07
WBGene00017773	1.54677	2.09478e-06
WBGene00011106	1.54651	3.06123e-08
WBGene00007480	1.54097	2.94592e-05
WBGene00001649	1.54075	0.00575547
WBGene00000876	1.5356	3.11188e-05
WBGene00003827	1.53091	0.00402265
WBGene00017968	1.52613	8.78813e-06
WBGene00001160	1.52033	0.00091217
WBGene00003916	1.51633	0
WBGene00000273	1.51107	0.00120893
WBGene00006941	1.50621	0.0019586
WBGene00007042	1.50233	0.00481406
WBGene00000421	1.48818	1.0765e-06
WBGene00010867	1.48336	0.00111213
WBGene00001631	1.47936	5.49284e-07
WBGene00016006	1.4761	5.44097e-09
WBGene00001955	1.47588	0.00445912
WBGene00020706	1.47177	0.000202563	atg-9
WBGene00020696	1.46954	0.000142042
WBGene00018953	1.46868	8.735e-09
WBGene00008166	1.46811	8.36839e-06
WBGene00008999	1.4647	4.79639e-06
WBGene00008865	1.46322	0.000583475
WBGene00009975	1.45376	9.17334e-05
WBGene00001516	1.45359	1.60953e-08
WBGene00017904	1.45154	0.00464582
WBGene00000100	1.44595	6.41652e-08
WBGene00010012	1.43997	0.00691313
WBGene00006805	1.43959	0.000513654
WBGene00022252	1.4327	0.000607396
WBGene00011815	1.42764	0.00114492
WBGene00022505	1.41972	0.00650955
WBGene00003826	1.41687	0.00310354
WBGene00020930	1.41554	9.97398e-07	hlh-30
WBGene00003048	1.41437	0.000398113
WBGene00001208	1.40709	0.00029355
WBGene00009306	1.39973	3.14441e-05
WBGene00015274	1.3979	0.00247798
WBGene00011904	1.39734	6.99899e-05
WBGene00004093	1.3949	1.08695e-05
WBGene00009584	1.38952	0.000335725
WBGene00003786	1.38716	0.000670858
WBGene00018518	1.38529	0.000537691
WBGene00019946	1.38524	3.95906e-13
WBGene00003704	1.38341	0.00373735
WBGene00017274	1.38146	0.000430222
WBGene00010736	1.38129	1.95705e-05
WBGene00006594	1.37922	0.00128991
WBGene00004762	1.37814	0.00524916
WBGene00011696	1.36863	0.00696481
WBGene00003627	1.36424	0.000378604
WBGene00000383	1.34773	1.08248e-05
WBGene00003196	1.34037	0.000200079
WBGene00012128	1.33588	0.00198304
WBGene00007554	1.33092	0.000308863
WBGene00002190	1.33002	0.00156002
WBGene00011995	1.33001	0.00285417
WBGene00000515	1.32678	0.00418378
WBGene00001101	1.32321	0.00197797
WBGene00018872	1.31953	0.00129364
WBGene00003086	1.31298	0.00601723
WBGene00012868	1.31097	0.000151215
WBGene00001173	1.30428	0.000153219
WBGene00006823	1.30185	0.00459775
WBGene00016977	1.30185	0.00104378
WBGene00002207	1.30025	5.53543e-05
WBGene00001574	1.29582	6.94818e-08
WBGene00021009	1.29468	0.00259543
WBGene00015484	1.29371	0.00084894
WBGene00015966	1.28763	1.05391e-07
WBGene00020577	1.28577	0.000106949
WBGene00000459	1.28299	0.00142303
WBGene00020082	1.28143	0.00253884
WBGene00001488	1.27283	0.00239931
WBGene00006751	1.26119	0.0014363
WBGene00003407	1.25192	0.0036244
WBGene00008430	1.25062	0.000428143
WBGene00002023	1.2495	0.00450643
WBGene00010428	1.24455	0.000377733
WBGene00020762	1.20417	0.00123452
WBGene00000542	1.195	2.30883e-06
WBGene00016894	1.18386	0.00574063
WBGene00001561	1.16644	0.000686076
WBGene00018426	1.16153	0.000215463
WBGene00044471	#DIV/ !	3. 1117E-15
WBGene00015349	1.73755	4.17888e-13
WBGene00015350	0	0
WBGene00004342	0	0
WBGene00016981	1.80475	5.67137e-05
WBGene00002891	0	0
WBGene00018364	1.66764	2.22045e-16
WBGene00000117	0	0
WBGene00001560	1.63826	1.27343e-12
WBGene00008901	0	0
WBGene00003012	1.48778	0.000219539
WBGene00003044	0	0
WBGene00010850	1.28863	0.00501833
WBGene00010852	0	0
WBGene00019871	1.49105	0.000843077
WBGene00019872	0	0
WBGene00011397	2.07536	0.000338452
WBGene00045356	0	0
WBGene00013682	1.66418	2.50361e-06
WBGene00013686	0	0
WBGene00012769	1.61474	0.000167066
WBGene00012774	0	0

## Sheet: TableS1C
	Table S1C: DAF-16-Specific DOWN (Negatively regulated by DAF-16)
WB Gene ID	Max/Min (fold change)	p_value
WBGene00010125	27.6214	0
WBGene00010123	11.1985	0
WBGene00011262	10.1462	0
WBGene00018708	7.3084	0
WBGene00009069	5.29318	2.35747e-06
WBGene00012583	5.2659	1.59206e-13
WBGene00010745	4.97996	2.17448e-12
WBGene00019660	4.86807	1.08802e-14
WBGene00012728	4.86576	7.24983e-06
WBGene00045417	4.76447	5.17253e-10
WBGene00010128	4.71521	1.4877e-14
WBGene00015932	4.65274	1.31495e-12
WBGene00019738	4.64354	3.10862e-15
WBGene00009397	4.61906	4.44089e-15
WBGene00004000	4.61738	0
WBGene00000412	4.19667	1.07976e-07
WBGene00018646	4.02067	2.17093e-10
WBGene00003959	3.90411	6.41114e-11
WBGene00012840	3.86539	6.00425e-08
WBGene00009981	3.7354	7.06445e-09
WBGene00000512	3.63785	1.00811e-08
WBGene00044438	3.45329	1.01413e-06
WBGene00008726	3.39887	4.75147e-08
WBGene00003999	3.29975	1.2311e-09
WBGene00012878	3.25828	1.79036e-08
WBGene00021464	3.2304	1.2096e-09
WBGene00008068	3.18978	2.83494e-06
WBGene00008042	3.15243	3.03481e-08
WBGene00015695	3.1248	0
WBGene00007459	3.04595	6.2575e-08
WBGene00001076	2.95977	2.98563e-07
WBGene00014224	2.93474	4.19002e-05
WBGene00044535	2.88975	4.27767e-08
WBGene00003402	2.82365	1.03404e-10
WBGene00002257	2.75328	2.03335e-06
WBGene00022072	2.74199	3.22739e-07
WBGene00015046	2.72761	0.000246279
WBGene00020156	2.65503	8.59946e-06
WBGene00002199	2.58205	2.8564e-07
WBGene00045271	2.52194	5.28464e-06
WBGene00009434	2.50096	9.78573e-07
WBGene00003572	2.45885	1.62065e-05
WBGene00019645	2.45857	6.39272e-06
WBGene00044665	2.42695	4.41205e-05
WBGene00013007	2.39366	6.65409e-06
WBGene00015828	2.38519	0.000325694
WBGene00044178	2.38305	0.000521195
WBGene00008718	2.3768	0.000399261
WBGene00000785	2.35599	2.24144e-05
WBGene00007685	2.32043	2.44042e-05
WBGene00017467	2.30349	1.4289e-05
WBGene00016099	2.29842	0.000186463
WBGene00001430	2.26452	2.25802e-05
WBGene00002259	2.26205	0.000419707
WBGene00044094	2.2404	5.06926e-05
WBGene00018194	2.2265	7.92515e-05
WBGene00023489	2.21535	0.00019348
WBGene00008113	2.21441	4.82869e-05
WBGene00010266	2.20568	2.58632e-05
WBGene00008123	2.19795	1.29816e-11
WBGene00012212	2.18437	0.000432469
WBGene00007748	2.1843	9.17386e-05
WBGene00000522	2.17601	8.98305e-05
WBGene00010644	2.17442	0.000571464
WBGene00019017	2.15406	0.000411695
WBGene00022770	2.13567	0.000651448
WBGene00077593	2.13487	0.000505328
WBGene00000214	2.13166	0.0001715
WBGene00001234	2.1188	0.000112573
WBGene00008793	2.10517	0.00038848
WBGene00021979	2.09662	0.000266964
WBGene00020382	2.08185	0.000173361
WBGene00001863	2.07567	4.56909e-06
WBGene00003957	2.06807	0.000217407
WBGene00017969	2.06122	0.000163829
WBGene00021590	2.06006	0.000209477
WBGene00009493	2.05836	0.00117479
WBGene00009925	2.05601	0.00253551
WBGene00015965	2.04412	0.000326907
WBGene00000984	2.0317	0.000330731
WBGene00018375	2.02791	0.000517849
WBGene00006893	2.02718	0.000331681
WBGene00001581	2.02293	0.00159758
WBGene00009621	2.01115	0.000202788
WBGene00017830	2.00787	0.00629259
WBGene00021645	2.00409	0.000235117
WBGene00021948	2.00372	2.96227e-06
WBGene00044811	1.97989	0.0013766
WBGene00003768	1.96891	0.00462573
WBGene00012217	1.96209	0.00552771
WBGene00021322	1.95979	0.000248567
WBGene00020756	1.95341	0.000952785
WBGene00019563	1.95065	0.00191617
WBGene00017289	1.93005	0.0076445
WBGene00007812	1.92578	0.000627389
WBGene00018424	1.91954	0.000391875
WBGene00021325	1.91459	0.0004446
WBGene00009642	1.90867	0.000375269
WBGene00021556	1.8984	0.00148207
WBGene00013275	1.89383	0.00110946
WBGene00011801	1.88178	0.00118931
WBGene00018934	1.87873	0.00560435
WBGene00008560	1.87757	0.00373356
WBGene00020938	1.8739	0.00113206
WBGene00010050	1.87111	0.000678016
WBGene00006418	1.86969	0.00223543
WBGene00020216	1.84688	0.00112541
WBGene00008565	1.84659	0.0013492
WBGene00010225	1.83838	0.00661748
WBGene00019322	1.83707	0.00158639
WBGene00004434	1.82676	0.00108009
WBGene00022653	1.81737	0.00146783
WBGene00012880	1.80694	0.00219504
WBGene00021263	1.8056	0.00212976
WBGene00004481	1.80308	0.00130496
WBGene00004492	1.80287	0.00147207
WBGene00004456	1.78944	0.00153034
WBGene00003765	1.78839	0.00192808
WBGene00010470	1.78611	0.00385551
WBGene00002021	1.7861	1.73077e-05
WBGene00008476	1.78581	0.00218302
WBGene00003941	1.78262	0.00429611
WBGene00009189	1.78099	0.0049361
WBGene00003769	1.77782	0.00232853
WBGene00012546	1.76928	0.00594228
WBGene00004485	1.76639	0.00194912
WBGene00006984	1.76136	0.00225222
WBGene00004809	1.75504	0.0028831
WBGene00021427	1.75418	0.00276144
WBGene00012768	1.75037	0.00237401
WBGene00015794	1.75037	0.00557698
WBGene00004426	1.74946	0.00245938
WBGene00019825	1.74191	0.00463474
WBGene00020998	1.73895	0.0032118
WBGene00019760	1.7373	0.00291589
WBGene00021977	1.72741	0.00288284
WBGene00003815	1.72496	0.00353785
WBGene00006936	1.72132	0.00646213
WBGene00013263	1.71872	0.00490511
WBGene00007708	1.71858	0.000185431
WBGene00012968	1.71788	0.00438751
WBGene00001303	1.7146	0.00449181
WBGene00010660	1.71415	0.0058289
WBGene00003169	1.71119	0.00545849
WBGene00021420	1.71096	0.00399553
WBGene00000671	1.70929	0.00454859
WBGene00004989	1.70672	0.00739583
WBGene00016493	1.7067	0.00362288
WBGene00004409	1.70532	0.00364791
WBGene00022801	1.70273	0.00217417
WBGene00006512	1.6947	0.00699871
WBGene00020886	1.69296	0.0048217
WBGene00002272	1.68996	0.00489913
WBGene00021978	1.68742	0.00485984
WBGene00002137	1.68116	0.00681618
WBGene00003813	1.67804	0.00745158
WBGene00004497	1.67071	0.00735905
WBGene00019914	1.67022	0.00609993
WBGene00021350	1.66338	0.00596222
WBGene00001385	1.66125	0.00749945
WBGene00004451	1.66055	0.00694554
WBGene00002255	1.65692	2.05539e-05
WBGene00004454	1.6566	0.0059472
WBGene00004490	1.65486	0.00611761
WBGene00016644	1.65344	0.00294474
WBGene00004494	1.6532	0.00665768
WBGene00004493	1.64099	0.00709016
WBGene00007857	1.63717	0.00284809
WBGene00021370	1.634	4.00395e-06
WBGene00016918	1.6122	1.48964e-05
WBGene00004440	1.61213	0.00461941
WBGene00012909	1.60565	4.75364e-05
WBGene00004189	1.50917	0.000905835
WBGene00000754	1.44133	0.00207266
WBGene00007463	1.43597	0.000301997
WBGene00007696	1.43387	0.00366477
WBGene00007105	1.42647	0.00654339
WBGene00002025	1.41891	0.00135264
WBGene00017398	1.4109	4.90573e-08
WBGene00016568	1.39987	1.59719e-05
WBGene00018361	1.36991	0.00270769
WBGene00019479	1.35698	0.000138779
WBGene00013947	1.32947	0.00164684
WBGene00011771	1.27444	0.000260768
WBGene00007753	1.22669	0.00656125
WBGene00009674	1.21793	0.00507775
WBGene00044080	1.20952	0.0073477
WBGene00020107	1.16317	0.00490574
WBGene00000276	1.3404	0
WBGene00002083	0	0
WBGene00043062	1.34921	0.000128773
WBGene00021874	0	0
WBGene00010587	1.70154	0.00482736
WBGene00010579	0	0
WBGene00010619	1.41145	0.0067757
WBGene00002070	0	0

## Sheet: TableS1D
	Table S1D: TCER-1-Specific UP (Positively regulated byTCER-1)
WB Gene ID	Max/Min (fold change)	p_value
WBGene00019965	15.1702	0
WBGene00013594	6.19167	0
WBGene00016786	5.19475	1.84519e-13
WBGene00015449	4.12881	0
WBGene00000982	4.10923	0
WBGene00007362	3.98511	0
WBGene00008964	3.81306	0
WBGene00000620	3.812	4.44089e-16
WBGene00021339	3.71391	1.13464e-09
WBGene00015692	3.35207	4.44089e-15
WBGene00011830	3.3173	6.66134e-16
WBGene00015400	3.13784	0
WBGene00019473	3.05527	1.4153e-09
WBGene00019818	2.91915	5.15449e-05
WBGene00017498	2.80028	1.79683e-11
WBGene00007841	2.76119	1.17702e-09
WBGene00017131	2.67653	2.02177e-10
WBGene00022855	2.64182	0
WBGene00008359	2.58107	7.57151e-07
WBGene00012910	2.56143	7.82576e-06
WBGene00007963	2.55753	8.71303e-13
WBGene00011870	2.53896	6.83428e-09
WBGene00021070	2.5283	7.55904e-08
WBGene00014697	2.4382	4.95886e-08
WBGene00018958	2.41788	6.66134e-16
WBGene00010625	2.39052	7.06177e-06
WBGene00008803	2.37984	2.19063e-09
WBGene00021497	2.37136	8.40438e-09
WBGene00010659	2.30245	2.40208e-07
WBGene00008486	2.30227	4.98529e-10
WBGene00013164	2.29269	1.41546e-10
WBGene00012457	2.28819	0.00196255
WBGene00007283	2.28633	9.31831e-07
WBGene00009729	2.27194	1.17051e-10
WBGene00013576	2.26933	0.000149338
WBGene00022445	2.23125	3.86071e-05
WBGene00010296	2.22084	3.23549e-09
WBGene00003522	2.20575	9.14602e-06
WBGene00022853	2.18938	4.23612e-05
WBGene00010904	2.18568	2.01445e-09
WBGene00019515	2.17202	1.83875e-05
WBGene00017499	2.13756	7.85514e-09
WBGene00021236	2.13756	7.85514e-09
WBGene00007820	2.12197	7.0314e-06
WBGene00007848	2.11053	9.76732e-09
WBGene00019208	2.10124	1.14397e-07
WBGene00007068	2.1011	4.30697e-07
WBGene00011190	2.09987	3.09046e-06
WBGene00013906	2.09258	2.12191e-07
WBGene00006925	2.06925	0.0044331
WBGene00015623	2.05933	1.73557e-05
WBGene00000731	2.05607	1.43488e-07
WBGene00000986	2.04761	1.47419e-05
WBGene00017500	2.02415	8.80361e-08
WBGene00017490	2.02415	8.80361e-08
WBGene00008357	2.01635	9.16476e-06
WBGene00015381	1.99648	2.36608e-05
WBGene00017515	1.9963	3.66677e-05
WBGene00016783	1.99341	0.000141458
WBGene00008358	1.97366	0.000160366
WBGene00044578	1.96736	0.000285847
WBGene00007366	1.96457	0.00040589
WBGene00022191	1.9593	0.000241516
WBGene00004496	1.95504	1.1503e-07
WBGene00009165	1.94369	0.00189618
WBGene00011556	1.94242	5.86349e-05
WBGene00009477	1.92981	1.23736e-06
WBGene00009640	1.92485	3.94084e-05
WBGene00001262	1.92276	2.07937e-07
WBGene00015167	1.91709	0.000109342
WBGene00017082	1.91305	0.000660935
WBGene00013541	1.90741	1.98836e-05
WBGene00044488	1.87462	0.000114346
WBGene00011979	1.87253	4.50808e-07
WBGene00008360	1.85953	0.000143759
WBGene00045208	1.85436	0.00130214
WBGene00008499	1.84655	1.64512e-06
WBGene00022346	1.83025	0.00493977
WBGene00013647	1.81972	8.66014e-06
WBGene00015709	1.81662	5.02855e-05
WBGene00019732	1.81171	9.02163e-06
WBGene00007073	1.80915	0.000833142
WBGene00020736	1.80621	0.00155714
WBGene00007711	1.79541	0.000312153
WBGene00017012	1.78905	1.07108e-07
WBGene00012947	1.7827	0.000318133
WBGene00010471	1.77538	8.56962e-06
WBGene00009634	1.772	0.000534932
WBGene00017108	1.77105	8.02971e-05
WBGene00020128	1.76066	1.11489e-05
WBGene00019830	1.74441	0.000180046
WBGene00006454	1.7401	0.00142103
WBGene00019468	1.73704	1.39487e-05
WBGene00021136	1.73399	0.000697079
WBGene00016860	1.73217	0.000214877
WBGene00015369	1.72949	0.000310028
WBGene00000988	1.72876	2.6045e-05
WBGene00018577	1.72673	1.39988e-05
WBGene00022817	1.71786	0.00027723
WBGene00017480	1.71316	4.13592e-07
WBGene00007455	1.71151	1.4733e-05
WBGene00023493	1.69982	0.000683499
WBGene00009639	1.69651	0.000720208
WBGene00050914	1.68629	0.00262802
WBGene00011681	1.68283	0.000210036
WBGene00000668	1.68126	0.000217604
WBGene00045394	1.68004	0.000121593
WBGene00007964	1.67982	0.000108059
WBGene00012280	1.67794	0.00419582
WBGene00011668	1.67477	0.00371765
WBGene00012293	1.67185	0.00481374
WBGene00012225	1.66986	0.00122037
WBGene00009902	1.6652	3.39957e-07
WBGene00009971	1.66498	0.00040702
WBGene00022471	1.65953	0.000416373
WBGene00000667	1.64508	0.000202764
WBGene00017126	1.64279	0.00614833
WBGene00003747	1.64274	0.00104038
WBGene00018403	1.64238	0.00240086
WBGene00015933	1.64182	0.000219704
WBGene00000669	1.64146	0.000213357
WBGene00008270	1.63582	0.00271815
WBGene00014088	1.63543	2.696e-06
WBGene00010196	1.63342	0.00375112
WBGene00044686	1.6284	0.002759
WBGene00012788	1.62774	0.00198737
WBGene00010658	1.62534	6.38284e-08
WBGene00016585	1.62418	0.00216745
WBGene00018877	1.62201	0.00101085
WBGene00000110	1.61689	2.14469e-07
WBGene00013284	1.61584	0.000372231
WBGene00017905	1.61475	0.00246423
WBGene00022130	1.61358	0.0013864
WBGene00003091	1.60508	0.000159613
WBGene00004061	1.60419	0.000823452
WBGene00022382	1.60259	0.000171766
WBGene00014164	1.59757	0.000282842
WBGene00012123	1.59723	0.00192103
WBGene00017730	1.59532	0.00207138
WBGene00001787	1.59496	0.00240102
WBGene00019540	1.59277	0.00124597
WBGene00020740	1.5903	0.00585684
WBGene00013394	1.58978	0.000904603
WBGene00018303	1.58485	0.000772959
WBGene00012416	1.58417	0.00458497
WBGene00008356	1.58208	0.00421869
WBGene00010972	1.57614	0.00492423
WBGene00020436	1.57216	0.00228012
WBGene00007630	1.57213	0.000626725
WBGene00003474	1.57174	0.0015896
WBGene00000985	1.5691	0.00057085
WBGene00008944	1.56889	0.00047005
WBGene00015141	1.56644	0.00115215
WBGene00009369	1.56596	0.00450502
WBGene00002827	1.56546	0.00165743
WBGene00009085	1.56336	0.000824367
WBGene00020200	1.55516	0.00723414
WBGene00000652	1.55268	0.00139963
WBGene00003997	1.54838	0.00178734
WBGene00008694	1.54698	0
WBGene00000967	1.54273	0.000357451
WBGene00011803	1.54048	0.0010411
WBGene00017247	1.53695	0.00479305
WBGene00004003	1.53423	0.000954527
WBGene00008706	1.5321	0.000172236
WBGene00008741	1.52842	0.00101369
WBGene00011487	1.52714	0.00272044
WBGene00004157	1.52495	0.000565111
WBGene00019329	1.52229	0.00521304
WBGene00013867	1.51754	0.00276959
WBGene00015355	1.50268	0.00759328
WBGene00018138	1.49826	0.00217632
WBGene00022822	1.49496	0.00309506
WBGene00000217	1.49073	0.00217429
WBGene00015206	1.48981	0.00239159
WBGene00003602	1.48854	0.00615882
WBGene00009952	1.48711	0.00186967
WBGene00018101	1.48618	4.05159e-05
WBGene00000247	1.48145	0.00665695	bec-1
WBGene00008564	1.47937	0.000725685
WBGene00003847	1.47205	0.00542368
WBGene00013393	1.45453	0.00557382
WBGene00003732	1.43915	1.60906e-06
WBGene00012085	1.41654	0.00475793
WBGene00013878	1.40997	1.20679e-05
WBGene00022593	1.40465	0.000539868
WBGene00020891	1.35702	0.000365301
WBGene00016027	1.35114	0.00124536
WBGene00011938	1.34811	6.65392e-08
WBGene00012860	1.34572	0.000641909
WBGene00020347	1.32939	8.95574e-07
WBGene00006404	1.31579	1.81189e-10
WBGene00004119	1.30857	0.000610257
WBGene00008149	1.28806	0.00414301
WBGene00018700	1.26776	0.00438456
WBGene00004033	1.26101	7.27254e-06
WBGene00022745	1.26079	0.00378285
WBGene00000793	1.25708	0.0012132
WBGene00011122	1.24433	0.00512783
WBGene00013379	1.2335	4.55831e-05
WBGene00002238	1.23155	4.13822e-05
WBGene00008117	1.2177	2.62061e-05
WBGene00001263	1.14397	0.000675234
WBGene00006923	1.10417	0.000560557
WBGene00000254	1.09399	0.00323847
WBGene00016424	1.3485	0.00593879
WBGene00016425	0	0
WBGene00016412	1.5763	0.000686559
WBGene00006946	0	0
WBGene00014666	2.14431	3.83693e-13
WBGene00007341	0	0
WBGene00010878	1.56877	1.48266e-07
WBGene00010877	0	0

## Sheet: TableS1E
	Table S1E: TCER-1-Specific DOWN (Negatively regulated by TCER-1)
WB Gene ID	Max/Min (fold change)	p_value
WBGene00017496	72.1584	5.7384e-06
WBGene00007439	32.1349	0.00237087
WBGene00050906	18.5107	0.000216309
WBGene00003099	15.7193	2.27893e-07
WBGene00016669	14.1226	1.24142e-09
WBGene00005003	13.8461	0
WBGene00016670	11.0003	0
WBGene00021731	10.7783	2.26377e-09
WBGene00018297	6.03639	3.90799e-14
WBGene00012757	5.95552	4.44089e-16
WBGene00044212	5.29819	1.73335e-07
WBGene00003093	5.2399	0
WBGene00044206	4.69962	0
WBGene00010723	4.31883	2.80126e-10
WBGene00000928	4.15323	2.36339e-07
WBGene00020834	3.92559	4.23905e-12
WBGene00000977	3.52165	0
WBGene00019021	3.50587	1.77636e-15
WBGene00044734	3.20115	1.18596e-10
WBGene00015270	3.20115	1.18596e-10
WBGene00000691	3.16998	1.17684e-14
WBGene00000594	3.16896	2.26485e-14
WBGene00018969	3.11079	3.9829e-11
WBGene00009813	3.06314	2.22045e-15
WBGene00000703	2.94916	1.67e-12
WBGene00007112	2.8873	6.99441e-14
WBGene00000657	2.86392	1.44675e-11
WBGene00021219	2.83649	6.69259e-10
WBGene00015271	2.83649	6.69259e-10
WBGene00012664	2.82259	3.10862e-14
WBGene00017270	2.79365	5.44573e-06
WBGene00001772	2.7908	1.29814e-11
WBGene00009895	2.78548	3.33067e-15
WBGene00016394	2.75283	1.59662e-06
WBGene00021018	2.7121	4.84624e-09
WBGene00004051	2.70341	0
WBGene00002986	2.65558	3.41033e-09
WBGene00019885	2.60131	4.46055e-07
WBGene00011209	2.5977	2.6044e-09
WBGene00017158	2.51904	1.18128e-12
WBGene00044081	2.5089	1.52625e-11
WBGene00000282	2.48357	9.10383e-15
WBGene00019886	2.48131	2.5449e-06
WBGene00022814	2.47028	2.85721e-06
WBGene00011831	2.44531	8.92872e-11
WBGene00014046	2.44103	3.27144e-07
WBGene00013037	2.40874	4.56679e-09
WBGene00020455	2.39565	1.65335e-07
WBGene00007890	2.34825	6.68634e-06
WBGene00000599	2.30921	6.03684e-08
WBGene00020658	2.29516	1.98109e-10
WBGene00016542	2.27543	4.2409e-07
WBGene00001113	2.27184	1.48568e-11
WBGene00002055	2.26362	4.20849e-07
WBGene00008233	2.24771	5.35743e-09
WBGene00023492	2.2017	0.00134963
WBGene00077757	2.17502	3.01966e-05
WBGene00021375	2.16825	3.44056e-05
WBGene00001399	2.14169	3.73316e-06
WBGene00018342	2.13403	5.8485e-08
WBGene00003956	2.10986	1.05082e-08
WBGene00008602	2.07448	5.93023e-06
WBGene00011672	2.07437	1.08316e-05
WBGene00013986	2.06719	1.13844e-07
WBGene00007553	2.06277	9.14077e-05
WBGene00002024	2.05564	1.77168e-09
WBGene00022012	2.03186	6.81012e-05
WBGene00000715	2.03133	1.44991e-07
WBGene00020516	2.02091	1.14349e-07
WBGene00009789	2.01714	4.47643e-05
WBGene00015052	2.01076	9.88437e-08
WBGene00018911	1.98563	1.41512e-06
WBGene00045488	1.97594	0.00287503
WBGene00017372	1.96962	5.54445e-13
WBGene00010083	1.95241	7.89826e-06
WBGene00020576	1.93595	2.76275e-06
WBGene00019953	1.92322	8.94526e-09
WBGene00000717	1.92306	1.40984e-05
WBGene00021753	1.91778	3.07354e-08
WBGene00000122	1.91279	2.20119e-09
WBGene00022286	1.90267	1.01045e-06
WBGene00020307	1.88825	0.000490746
WBGene00015022	1.87936	0.00677487
WBGene00016657	1.87788	0.000269411
WBGene00018951	1.87441	1.30067e-06
WBGene00008452	1.86804	0.000343699
WBGene00011089	1.86796	3.95659e-05
WBGene00007947	1.86703	3.61463e-05
WBGene00013859	1.85259	1.45501e-06
WBGene00001768	1.85037	0.000125319
WBGene00008167	1.84934	3.89912e-06
WBGene00006584	1.84537	0.000539746
WBGene00016594	1.83637	5.28571e-06
WBGene00008229	1.82768	4.14379e-05
WBGene00018986	1.82661	9.6403e-06
WBGene00022534	1.82613	9.87958e-05
WBGene00009213	1.80804	8.35025e-06
WBGene00010742	1.80718	0.000317892
WBGene00009374	1.8062	1.17568e-05
WBGene00010769	1.80334	2.55528e-06
WBGene00015064	1.79016	0.000281259
WBGene00011353	1.78784	0.00223323
WBGene00017124	1.785	0.000261256
WBGene00012666	1.78266	0.0050525
WBGene00010593	1.78202	7.62481e-05
WBGene00019986	1.77912	4.70103e-05
WBGene00009358	1.77907	0.00590369
WBGene00044350	1.77403	0.00195967
WBGene00007358	1.77265	0.000770455
WBGene00016595	1.7725	0.00116901
WBGene00018200	1.76488	0.00138426
WBGene00018384	1.75592	0.000637221
WBGene00014206	1.75281	0.000266207
WBGene00021415	1.75051	0.00162402
WBGene00022074	1.7494	9.57812e-11
WBGene00010740	1.74813	0.000410554
WBGene00206367	1.74778	0.000534152
WBGene00000787	1.74371	0.00122486
WBGene00021684	1.73285	0.00211176
WBGene00011303	1.73163	0.00626059
WBGene00009241	1.7139	0.0012418
WBGene00011713	1.70784	7.45009e-05
WBGene00014057	1.7067	0.00381551
WBGene00010507	1.70102	0.000343743
WBGene00012364	1.7005	6.12616e-05
WBGene00003495	1.69932	3.53323e-05
WBGene00012911	1.69745	0.000514476
WBGene00010546	1.69395	0.00632972
WBGene00019122	1.68836	1.50155e-06
WBGene00013103	1.68792	0.000178121
WBGene00015278	1.68506	0.000542098
WBGene00016769	1.68476	0.00025456
WBGene00000281	1.67849	0.000124997
WBGene00021114	1.67827	0.000359912
WBGene00021065	1.67633	3.44403e-05
WBGene00010759	1.67423	8.24057e-05
WBGene00007565	1.67398	7.66502e-05
WBGene00001184	1.67139	4.09125e-10
WBGene00003515	1.66785	6.49083e-05
WBGene00004993	1.66712	6.52033e-05
WBGene00007392	1.66702	0.0031431
WBGene00016003	1.66403	0.00687542
WBGene00013074	1.66356	0.00025695
WBGene00016266	1.66304	0.000541449
WBGene00020092	1.65792	7.0649e-05
WBGene00013654	1.65536	7.60259e-05
WBGene00009048	1.65506	0.00107682
WBGene00003991	1.65327	0.00328513
WBGene00022579	1.64905	0.000518425
WBGene00016019	1.64766	0.00258385
WBGene00015207	1.64561	0.0039334
WBGene00013477	1.64552	0.000943182
WBGene00003887	1.64439	0.000919973
WBGene00008220	1.64164	0.000171251
WBGene00009140	1.63807	0.0048729
WBGene00016635	1.63391	0.00585594
WBGene00003384	1.63149	0.00319684
WBGene00015538	1.6296	1.76612e-05
WBGene00000212	1.62925	0.000334184
WBGene00004055	1.62813	0.00544166
WBGene00006585	1.62446	0.000337925
WBGene00017369	1.6227	6.60573e-06
WBGene00015176	1.61818	0.000140423
WBGene00013732	1.61714	0.000294262
WBGene00019427	1.61604	0.00310678
WBGene00011732	1.61486	0.00238587
WBGene00015476	1.60905	0.00751291
WBGene00015110	1.60728	0.00448068
WBGene00000900	1.60449	1.56666e-07
WBGene00011474	1.60065	0.000297195
WBGene00021738	1.59916	0.00358636
WBGene00009992	1.59894	0.000579847
WBGene00021816	1.59499	0.00323321
WBGene00022643	1.59357	0.000563943
WBGene00017768	1.59014	0.00414845
WBGene00012185	1.58541	0.00034145
WBGene00017464	1.58488	0.00113771
WBGene00018350	1.58066	0.000904363
WBGene00003590	1.57761	0.00228683
WBGene00010685	1.57577	0.00386739
WBGene00004358	1.57497	0.000488649
WBGene00016103	1.57472	0.000600995
WBGene00017440	1.57437	0.000618813
WBGene00016201	1.57387	0
WBGene00020865	1.57369	0.00717738
WBGene00006539	1.56945	0.00227428
WBGene00019647	1.56339	0.00159661
WBGene00017891	1.56283	8.4076e-06
WBGene00004704	1.56201	0.000177097
WBGene00006697	1.56183	0.000217337
WBGene00021239	1.55872	0.000777846
WBGene00017874	1.55487	0.00393582
WBGene00008634	1.55267	0.00442824
WBGene00016354	1.55224	1.35686e-08
WBGene00007737	1.5505	0.00247863
WBGene00016450	1.54976	0.0016915
WBGene00020297	1.54936	6.98179e-06
WBGene00013766	1.54325	0.00427277
WBGene00015173	1.54257	0.00340144
WBGene00012545	1.538	0.0036725
WBGene00017065	1.53725	0.00225238
WBGene00014148	1.53654	0.00603253
WBGene00044468	1.52965	0.00489953
WBGene00018760	1.52519	0.0027175
WBGene00000073	1.52318	0.00279056
WBGene00020149	1.52197	0.0030326
WBGene00009723	1.52161	0.00114897
WBGene00017262	1.51968	0.00256081
WBGene00015540	1.51867	1.89703e-07
WBGene00001029	1.5168	0.00669542
WBGene00017852	1.51659	0.00167808
WBGene00009724	1.515	7.11798e-05
WBGene00009243	1.514	2.01399e-07
WBGene00009215	1.51358	0.00115238
WBGene00003658	1.5125	0.00586305
WBGene00009531	1.51236	0.00424725
WBGene00012730	1.51087	0.00230873
WBGene00022887	1.51022	0.00235466
WBGene00006824	1.50951	0.00546496
WBGene00001526	1.50888	4.15188e-05
WBGene00002915	1.50805	2.63031e-05
WBGene00010615	1.50739	0.000515601
WBGene00006423	1.50421	3.67914e-05
WBGene00004058	1.50197	0.00510994
WBGene00021545	1.50106	0.00614001
WBGene00015791	1.49981	0.00374587
WBGene00006916	1.49675	0.000321222
WBGene00003006	1.49503	0.000370583
WBGene00004389	1.49248	0.00147055
WBGene00020029	1.48915	0.00715971
WBGene00044191	1.48377	0.00590706
WBGene00012445	1.48273	0.00205789
WBGene00002262	1.48181	0.00315411
WBGene00007197	1.47586	0.00543448
WBGene00017302	1.47464	3.50792e-05
WBGene00003485	1.47457	0.0036125
WBGene00009322	1.47113	0.000461462
WBGene00013343	1.46965	0.00662022
WBGene00015778	1.46715	0.000252219
WBGene00004929	1.46691	0.00257587
WBGene00012471	1.46406	6.29137e-10
WBGene00004172	1.4626	0.00456594
WBGene00003003	1.46233	2.32645e-05
WBGene00000109	1.46138	0.00441785
WBGene00021698	1.46077	0.00474308
WBGene00002056	1.45891	7.20237e-06
WBGene00001620	1.45646	0.00374041
WBGene00013181	1.45562	0.00369389
WBGene00006787	1.45555	0
WBGene00002053	1.45369	1.88642e-06
WBGene00019294	1.45267	0.000977468
WBGene00013805	1.45218	0.00499228
WBGene00017975	1.44906	0.0070389
WBGene00017062	1.44877	0.00046263
WBGene00001328	1.44678	0.00269672
WBGene00000175	1.44521	0.00483064
WBGene00006764	1.44406	0.0052773
WBGene00000215	1.44337	0.0034316
WBGene00012251	1.43548	0.0063253
WBGene00003995	1.43512	0.00709573
WBGene00001243	1.43501	0.00493497
WBGene00003929	1.42841	0.00761038
WBGene00002041	1.42571	4.94853e-06
WBGene00000169	1.42103	0.000356721
WBGene00022489	1.42031	0.00529522
WBGene00002271	1.41867	0.00715153
WBGene00003055	1.41025	0.000331246
WBGene00022235	1.41018	0.004838
WBGene00015943	1.40968	2.76501e-07
WBGene00001840	1.40734	4.11909e-05
WBGene00006932	1.4002	0.00304486
WBGene00006863	1.39739	0.00138313
WBGene00004215	1.39135	6.65604e-06
WBGene00020682	1.38737	0.00251145
WBGene00013011	1.38494	0.00404451
WBGene00015047	1.38114	0.00228983
WBGene00000527	1.38004	0.00648437
WBGene00019841	1.3776	0.000757479
dead	1.37406	0.000869541
WBGene00006814	1.37368	0.000725165
WBGene00000548	1.37336	4.16038e-07
WBGene00002265	1.36805	0.00025604
WBGene00007756	1.36483	9.60396e-08
WBGene00019018	1.34947	0.000215847
WBGene00019492	1.34053	2.20697e-05
WBGene00000846	1.33551	0.00193986
WBGene00003796	1.3352	0.00554389
WBGene00006876	1.334	4.85317e-05
WBGene00018967	1.31279	0.0027758
WBGene00003795	1.30891	0.000569221
WBGene00000230	1.30446	0.000580809
WBGene00007979	1.28821	0.00690121
WBGene00000911	1.28813	0.000871884
WBGene00004783	1.2866	0.000196445
WBGene00004681	1.28549	0.00363918
WBGene00004318	1.27981	0.00208222
WBGene00000800	1.27888	9.7405e-05
WBGene00022089	1.27606	7.21618e-06
WBGene00000018	1.26836	0.0020216
WBGene00017184	1.26437	0.00397976
WBGene00015926	1.26227	2.9797e-05
WBGene00000083	1.26019	0.00703807
WBGene00000112	1.25032	2.59872e-06
WBGene00006438	1.24846	0.00659263
WBGene00003687	1.24603	9.94617e-05
WBGene00016907	1.23984	0.00705556
WBGene00004859	1.23826	0.00404994
WBGene00009393	1.22985	0.00505342
WBGene00000366	1.22664	1.25668e-07
WBGene00010419	1.22488	1.01237e-05
WBGene00001047	1.22143	0.00510794
WBGene00002978	1.21385	0.00159737
WBGene00000528	1.21084	3.15576e-08
WBGene00003936	1.21016	1.17876e-09
WBGene00004378	1.20976	0.00119743
WBGene00011738	1.20695	2.02527e-05
WBGene00011736	1.19733	1.47357e-05
WBGene00012158	1.19682	5.54947e-06
WBGene00000942	1.18821	4.02397e-10
WBGene00006407	1.17838	0.000262548
WBGene00003085	1.15908	0.00653858
WBGene00015061	1.15885	0.000686432
WBGene00018051	1.14283	8.47525e-08
WBGene00002173	1.12667	0.00576447
WBGene00021956	1.12031	2.44252e-05
WBGene00000837	1.10128	0.00634975
WBGene00012593	#DIV/0!	3.48923e-09
WBGene00015273	3.27362	0
WBGene00021227	0	0
WBGene00015731	3.91705	3.42522e-07
WBGene00044131	0	0
WBGene00015732	1.56014	5.03596e-05
WBGene00009072	0	0
WBGene00007957	1.72458	0.00704638
WBGene00007958	0	0
WBGene00016573	1.86061	0.00128395
WBGene00044370	0	0
WBGene00000763	1.22786	0.000365732
WBGene00013308	0	0
WBGene00001225	1.27309	0.00144604
WBGene00013196	0	0
WBGene00008910	1.67021	0.0011561
WBGene00008912	0	0
WBGene00017792	6.27783	1.33227e-15
WBGene00017788	0	0
WBGene00019078	1.64625	0.00128767
WBGene00019079	0	0
WBGene00019334	1.80492	2.50305e-05
WBGene00006430	0	0
WBGene00014186	1.7959	0.0016158
WBGene00003664	0	0
WBGene00017267	2.80487	4.83431e-06
WBGene00017267	0	0
WBGene00011510	1.15874	0.000870706
WBGene00006734	0	0
WBGene00020866	1.50696	4.28784e-06
WBGene00004382	0	0
WBGene00012366	1.43764	0.000370523
WBGene00012371	0	0
WBGene00021443	1.29729	0.00697598
WBGene00021444	0	0
WBGene00012933	1.34337	0.00223488
WBGene00012934	0	0
WBGene00021828	1.56129	0.00687223
WBGene00021829	0	0
WBGene00022580	1.24567	0.000233629

## Sheet: TableS1F
	Table S1F: Joint DAF-16 and TCER-1 UP (Positively regulated by DAF-16 and TCER-1)
WB Gene ID	Max/Min (fold change) DAF-16	p_value	Max/Min (fold change) TCER-1	p_value
WBGene00022642	2.38664	8.6212e-09	1.47767	8.90464e-05
WBGene00022712	1.40005	0.00521738	1.65281	8.37253e-09
WBGene00021183	87.251	3.55271e-15	2.5367	7.00147e-09
WBGene00022386	1.71612	3.53811e-05	2.03116	3.11384e-11
WBGene00013540	2.45243	6.78953e-06	2.19722	2.03209e-07
WBGene00022076	1.97422	0.000262546	1.53865	0.00215111
WBGene00013329	2.74114	0.00061996	4.13316	1.59396e-05
WBGene00021818	2.29005	1.0698e-05	1.71228	0.000303698
WBGene00021768	3.5354	8.16991e-12	1.88263	5.14172e-06
WBGene00021159	2.58338	3.70435e-06	1.75641	0.000362485
WBGene00012810	2.4518	3.94386e-06	1.68259	0.000737068
WBGene00044922	2.1135	0.00221953	3.9033	1.53948e-07
WBGene00021442	2.13164	0	1.31608	0.000347003
WBGene00021337	9.2113	4.47446e-10	1.89199	0.000181421
WBGene00020962	3.10084	1.00211e-09	1.88782	4.47784e-06
WBGene00020909	2.82196	3.38901e-08	4.45066	0
WBGene00013904	2.13148	0.000182588	1.97255	9.0005e-05
WBGene00013079	3.57608	1.15079e-11	1.64314	0.00041709
WBGene00012139	4.00469	3.53051e-14	1.60167	0.000283737
WBGene00020895	1.97388	2.24011e-07	1.44407	0.00232415
WBGene00020869	1.90899	0.000303269	2.39025	4.49645e-09
WBGene00012107	2.69549	8.36548e-07	1.70637	0.000963146
WBGene00020413	1.97711	0.000993368	1.96556	3.33906e-05
WBGene00020394	2.52941	1.32514e-06	24.1283	0
WBGene00011362	19.9801	0	2.79038	1.4551e-11
WBGene00004994	4.49322	3.10862e-14	4.58835	0
WBGene00005002	1.64687	0.00608829	2.66165	5.4845e-14
WBGene00004997	13.6448	0	17.4458	0
WBGene00004818	3.86572	3.34675e-09	5.71461	2.73115e-14
WBGene00004804	1.35757	3.7261e-07	1.20367	0.000160433	skn-1
WBGene00008027	1.77914	0.00200765	1.65274	0.00050125
WBGene00004336	1.16305	0.00460329	1.14761	5.01346e-06
WBGene00044514	1.94142	0.00324795	76.3242	3.43243e-07
WBGene00011105	2.50675	1.22112e-06	2.31486	8.66872e-09
WBGene00004258	1.80235	0.00184817	1.40382	0.00760351
WBGene00004228	1.86474	0.00210751	1.66761	0.000371545
WBGene00004226	2.39021	1.55356e-10	1.65676	3.13984e-06
WBGene00004210	1.33747	0.00192998	1.26763	0.00716455
WBGene00004125	2.2664	0.000217793	1.66916	0.00383374
WBGene00003918	1.67801	1.18774e-06	1.18482	0.00719985
WBGene00003778	20.8607	0	1.58303	0.00186118
WBGene00003639	1.83713	8.88178e-16	1.12298	0.00290469	nhr-49
WBGene00003610	1.6896	0.00565523	1.84161	4.92643e-05
WBGene00003221	1.41262	0.00105937	1.32427	0.00155778
WBGene00007024	2.43823	0	1.44653	0
WBGene00019730	2.02754	0	1.46459	0
WBGene00002232	2.02799	0	1.27122	0.000149434
WBGene00019657	1.48292	6.62123e-06	1.28606	0.000609446
WBGene00010681	1.66252	1.00007e-06	1.14499	0.00231426
WBGene00019381	3.41925	8.054e-12	1.69216	0.000138182
WBGene00002026	3.03304	4.08057e-08	1.61009	0.00306758
WBGene00020509	2.40664	1.48927e-06	1.70241	1.66085e-05
WBGene00044201	124.298	0	3.03677	1.70974e-14
WBGene00010413	2.49072	2.47642e-05	193.633	0.000147661
WBGene00001755	2.58856	3.34048e-07	1.61527	0.000520489
WBGene00001777	6.73261	7.65634e-07	2.27487	0.000973508
WBGene00001713	1.68055	0.00552088	1.69596	5.94589e-05
WBGene00001693	2.09997	0.00136695	1.82306	0.00262696
WBGene00001564	3.11758	0	1.43383	2.19009e-10
WBGene00001500	7.8551	0	1.5949	0.000258425
WBGene00001491	3.38783	0	1.40114	7.0455e-06
WBGene00001480	1.73168	0.00339905	3.62268	0
WBGene00007990	3.86011	3.93203e-11	1.67172	0.000790584
WBGene00007989	3.45909	2.76167e-10	1.70044	0.000308385
WBGene00001387	4.35331	2.22045e-16	4.52642	0
WBGene00010321	3.42515	2.6505e-09	1.61945	0.00286995
WBGene00019060	2.20893	1.68724e-05	1.89123	3.44611e-06
WBGene00009957	1.92316	0.000384861	1.86303	1.3758e-05
WBGene00018602	3.16714	3.45723e-13	1.36351	0.00412483
WBGene00018581	2.51686	3.35082e-05	1.73995	0.00183711
WBGene00018427	1.87828	0.00185897	1.79071	0.00122747
WBGene00018408	2.67991	8.61974e-07	2.09094	2.57423e-06
WBGene00009617	3.29588	1.07367e-09	1.65196	0.000515497
WBGene00018055	35.1268	0.00023431	2.83741	2.42014e-05
WBGene00017838	2.00267	1.604e-09	1.47251	3.80539e-05
WBGene00017743	5.35032	5.47801e-10	3.56861	3.68615e-08
WBGene00017659	2.54334	3.16533e-07	1.45721	0.00454269
WBGene00017537	1.87663	0.000867158	1.62638	0.000534098
WBGene00017501	1.6063	0.00453554	3.62591	0
WBGene00017429	3.48486	5.00382e-10	1.6282	0.000914833
WBGene00017390	3.12248	4.94489e-07	3.51572	1.812e-09
WBGene00017089	1.74357	0.00662151	2.13828	3.09887e-05
WBGene00000966	2.26083	0	2.75032	0
WBGene00000981	1.95491	0.000404052	1.93675	8.36895e-06
WBGene00000904	1.88938	0.00110026	1.53178	0.00489232
WBGene00008390	4.18314	3.33067e-15	2.50844	9.55014e-13
WBGene00019472	7.48947	0	1.92293	9.8866e-06
WBGene00015044	3.59657	0	3.60003	0
WBGene00021167	2.27431	1.25156e-05	3.02638	1.75415e-13
WBGene00007140	2.12826	0.000257739	1.87832	0.000360535
WBGene00010707	5.97893	0	71.8613	0
WBGene00010706	3.339	1.88279e-09	24.3239	0
WBGene00014047	39.0875	9.14824e-14	1.79907	0.00057306
WBGene00007282	1.9135	0.00554083	2.00646	3.85966e-07
WBGene00010953	2.16213	0.000144281	2.20224	1.0911e-07
WBGene00000508	2.88197	0	2.23689	0
WBGene00008296	2.2969	6.80025e-06	1.58544	0.000965837
WBGene00008320	1.78224	0.000186049	1.45068	0.00457611
WBGene00008038	2.26591	0.00180138	2.30709	0.000557805
WBGene00016507	1.34375	0.0019214	1.77393	2.6654e-11
WBGene00016506	1.82691	0.00422392	1.76032	0.00191953
WBGene00007779	1.55164	5.24049e-09	1.28249	7.13346e-05
WBGene00016013	4.58014	5.44009e-14	2.27344	6.90083e-08
WBGene00015756	1.67507	0.00465769	1.52747	0.00149604
WBGene00015322	1.97014	0.000627136	2.81663	1.61317e-09
WBGene00007130	2.24313	7.78932e-05	1.89395	0.000129425
WBGene00000133	4.38258	3.87956e-12	4.89308	1.55431e-15
WBGene00003914	0	0	0	0
WBGene00019747	0	0	0	0
WBGene00002096	0	0	0	0
WBGene00009877	0	0	0	0
WBGene00009876	1.72941	4.26326e-14	1.80224	1.18172e-12
WBGene00018046	1.31529	5.6906e-10	1.14305	0.000263785
WBGene00009383	1.82091	2.19017e-09	2.1216	2.88658e-15
WBGene00017301	0	0	0	0
WBGene00017300	1.97612	0	1.33849	2.46306e-07
WBGene00008567	0	0	0	0
WBGene00008566	2.3641	2.98295e-08	1.61786	4.63081e-05
WBGene00000983	0	0	0	0
WBGene00000392	1.45073	0.00261211	1.29829	0.0034085
WBGene00015896	0	0	0	0
WBGene00015887	1.61355	0	1.88294	0
WBGene00015894	1.78989	3.48166e-13	2.34569	0

## Sheet: TableS1G
	Table S1G: Joint DAF-16 and TCER-1 DOWN (Negatively regulated by DAF-16 and TCER-1)
WB Gene ID	Max/Min (fold change) DAF-16	p_value	Max/Min (fold change) TCER-1	p_value
WBGene00014173	1.80572	0.00213075	1.83564	2.78002e-05
WBGene00022645	4.34846	0	1.67732	0
WBGene00012961	1.94209	0.00178782	1.63753	0.00708348
WBGene00012875	1.58889	6.442e-09	1.21785	0.00626137
WBGene00012592	1.74691	0.00293837	8.68341	0
WBGene00012529	2.09419	0.000132378	1.52766	0.00343391
WBGene00021224	4.35972	1.9984e-14	1.93377	4.04164e-07
WBGene00013670	1.1839	0.000227019	1.16716	0.000890084
WBGene00006915	1.74493	0.00491545	1.43858	0.00429411
WBGene00021709	2.20242	5.70069e-10	1.41465	0.00020178
WBGene00020047	1.827	0.00673277	1.79396	0.00294544
WBGene00006636	2.53403	0.000120021	1.933	0.00246336
WBGene00020838	1.07356	0.00402135	1.10134	0.00294096
WBGene00020579	1.73511	7.1557e-11	1.30562	0.000151636
WBGene00011775	1.17198	0.00414736	1.18545	0.000549872
WBGene00011647	1.33524	0.00029792	1.67335	2.34701e-13
WBGene00020340	2.41845	3.54109e-06	1.7957	3.30512e-05
WBGene00005643	2.0958	0.000363994	2.6874	1.36983e-09
WBGene00004789	1.7479	2.8682e-09	1.55098	5.3069e-07
WBGene00004425	1.5011	0.000222105	1.24097	0.00482167
WBGene00003879	2.10018	9.26938e-05	2.40119	7.11375e-09
WBGene00003877	5.25677	2.66454e-15	2.19582	1.65046e-08
WBGene00003860	1.75681	0.00667494	1.68897	0.00300124
WBGene00020549	1.39764	6.45497e-05	1.50048	9.2128e-08
WBGene00003753	1.9922	0.000776225	1.96842	6.34703e-05
WBGene00003730	2.50062	5.44403e-06	1.79277	0.00016556
WBGene00019779	5.05334	4.26326e-14	2.94287	7.86038e-14
WBGene00002274	1.86832	5.5979e-06	1.42355	0.00295502
WBGene00019682	2.21277	2.66454e-15	1.33513	1.08985e-06
WBGene00023432	2.23511	0.00179305	2.42315	0.0001792
WBGene00010727	1.14338	0.00333234	1.31365	1.39222e-13
WBGene00019361	1.33572	6.83609e-06	1.37486	9.77113e-07
WBGene00002054	1.86584	5.9952e-15	2.29947	0
WBGene00002008	2.29272	2.03511e-05	1.52685	0.00180458
WBGene00001983	2.67135	0	1.59625	5.58661e-07
WBGene00019164	1.51262	7.63114e-07	1.29238	0.0003966
WBGene00017201	3.2488	8.72135e-10	1.5794	0.00366124
WBGene00008132	4.52543	0	1.97717	1.53621e-07
WBGene00011586	2.04899	0.00486946	2.76266	7.19648e-06
WBGene00009620	2.98313	2.2268e-06	2.0436	0.000867009
WBGene00001423	1.76697	0.00445304	1.70481	0.00125271
WBGene00017962	2.36386	1.91169e-05	2.28534	6.37714e-07
WBGene00018910	4.35972	1.9984e-14	1.93377	4.04164e-07
WBGene00010124	2.14343	3.59934e-05	2.47304	2.87634e-11
WBGene00010116	1.65471	1.09994e-06	1.80408	1.61276e-06
WBGene00018731	2.10739	0.000129107	3.60681	0
WBGene00009886	1.21127	0.00044477	1.22862	0.000161314
WBGene00018343	6.04804	0	10.4002	0
WBGene00009433	3.10244	1.77636e-15	1.99874	6.38696e-08
WBGene00009429	5.61267	0	1.99852	9.31411e-08
WBGene00017964	1.93539	2.30926e-14	1.20248	0.000894661
WBGene00009237	2.41163	5.08546e-06	1.62636	0.000342943
WBGene00008926	1.3865	0.00176315	1.30384	0.0043184
WBGene00044296	1.97924	0.00325305	1.87949	0.00217668
WBGene00017327	1.97302	0.000863533	2.09316	1.56714e-05
WBGene00001333	1.59947	1.10039e-08	1.53363	8.88178e-16
WBGene00017101	1.41812	0.00422213	1.8436	2.91672e-09
WBGene00007875	7.15715	0	3.92027	0
WBGene00022644	1.74559	0.00240626	1.66761	5.18717e-05
WBGene00000373	1.93712	0.000504061	1.54035	0.00223616
WBGene00010005	3.59612	0.00273618	3.76761	0.00145782
WBGene00000556	3.58873	1.60964e-09	2.86647	7.82855e-09
WBGene00007153	1.84891	0.000849778	1.46136	0.00228435
WBGene00015403	3.46933	1.57345e-09	3.53943	2.59792e-14
WBGene00010472	3.06304	4.44089e-16	1.50357	0.00248591
WBGene00008199	1.90814	0.00172416	1.63469	0.00362517
WBGene00016660	7.28089	5.69765e-05	16.6514	2.59023e-09
WBGene00016659	3.30323	1.7664e-06	2.53776	5.47928e-05
WBGene00016658	2.57582	9.03855e-07	1.48384	0.00425822
WBGene00016361	1.73577	0.00643337	1.99165	1.29485e-05
WBGene00015759	2.47094	1.94319e-06	8.36474	0
WBGene00006912	0	0	0	0
WBGene00006920	1.43647	0.000495924	1.25754	0.00115439

## Sheet: TableS1H
	Table S1H: Opposite DAF-16 and TCER-1 (Oppositely regulated by DAF-16 and TCER-1)
WB Gene ID	Max/Min (fold change) DAF-16	p_value	Max/Min (fold change) TCER-1	p_value
WBGene00006975	1.34286	0.00230606	1.34389	0.000479432			UP
WBGene00022562	1.80861	0.00328072	1.59023	0.0021809			DOWN
WBGene00013481	1.39557	4.93847e-06	1.21198	7.68405e-05
WBGene00021869	1.52905	1.5141e-05	1.35273	0.000150609
WBGene00012683	2.33427	4.99032e-06	2.35749	3.87563e-08
WBGene00021043	1.50772	2.74524e-05	1.55173	2.52567e-08
WBGene00006779	1.24727	2.84802e-05	1.0839	0.00157503
WBGene00006759	1.48701	8.96182e-06	1.24603	0.00023511
WBGene00020182	1.85757	0.000818202	1.69692	8.4468e-05
WBGene00006588	1.40162	2.89606e-05	1.22356	0.00042037
WBGene00006331	1.43135	0.000541052	1.55987	4.59959e-08
WBGene00007048	1.76762	0.00213742	1.47179	0.00501998
WBGene00011587	1.70914	5.04041e-14	1.33127	2.74458e-05
WBGene00020135	1.81059	2.75659e-05	1.42137	0.000693634
WBGene00004980	1.23823	0	1.13571	9.83404e-05
WBGene00010790	2.71646	9.04368e-08	2.75203	3.9968e-15
WBGene00019495	3.10774	4.78559e-06	2.15266	4.36346e-06
WBGene00020114	1.16477	0.00674559	1.23456	2.01153e-05
WBGene00018701	1.19512	0.00283074	1.2094	1.68381e-06
WBGene00009488	2.86191	1.28754e-07	1.75952	0.000654342
WBGene00003771	2.12853	9.63061e-05	1.87792	0.00056696
WBGene00003638	1.56687	0.00215513	1.28162	0.00728525
WBGene00003589	1.33951	9.1768e-05	1.27323	1.36709e-05
WBGene00019780	2.12393	4.07128e-05	1.75354	2.18826e-05
WBGene00003096	1.80807	0.00115868	2.86671	5.28022e-13
WBGene00019604	1.86263	0.00076535	1.54778	0.00298799
WBGene00002102	3.71817	2.86559e-10	1.95035	0.00230981
WBGene00009824	1.97338	0.000334611	1.67318	0.000727097
WBGene00010062	1.73571	0.00353165	2.13938	2.97068e-08
WBGene00009982	6.55988	0	1.89227	0.000142602
WBGene00009980	2.48508	1.68572e-06	1.52373	0.00325006
WBGene00018647	5.80976	0	2.39367	1.04551e-05
WBGene00018643	4.11056	6.35048e-14	3.21147	3.21743e-12
WBGene00009773	2.4767	3.50826e-06	2.86135	6.43929e-15
WBGene00018145	1.27182	0.000980836	1.21176	0.000650504
WBGene00017660	3.39692	0.000316865	1.80352	0.0073581
WBGene00008584	4.98293	0	1.74361	1.96539e-05
WBGene00001330	1.16494	0.00505009	1.17683	0.000329312
WBGene00001177	1.25101	0.00557446	1.15405	0.00407272
WBGene00017093	1.59055	0.00115856	1.74831	0.00507873
WBGene00016052	1.65036	0.0061587	1.50116	0.00249734
WBGene00009898	2.26307	9.15906e-06	1.84129	1.41623e-06
WBGene00011580	1.54725	6.71692e-06	1.19567	0.00732515
WBGene00008412	1.39527	1.97215e-08	1.13665	0.00761985
WBGene00014300	1.70144	0.00651485	1.71933	0.000212631
WBGene00019565	1.76685	0.0037881	6.81272	0
WBGene00015043	2.49673	1.53508e-06	1.68799	0.000127108
WBGene00008629	1.80484	0.00227899	1.61431	0.000346941
WBGene00000781	1.7774	0.00207411	1.901	2.69317e-05
WBGene00000756	269.781	5.28002e-05	1.54964	0.0023173
WBGene00000712	4.28078	1.27343e-12	1.67466	0.000227432
WBGene00016893	1.76864	0.00243139	2.03538	6.7737e-07
WBGene00016892	1.86335	0.000715007	1.67625	0.000262792
WBGene00016845	2.66282	1.48501e-06	3.63432	0
WBGene00007867	6.83412	0	1.82467	2.61806e-05
WBGene00007807	1.54889	0.00011163	1.35757	2.44339e-05
WBGene00000213	1.19711	0.000351153	1.39603	0
WBGene00016943	1.98055	0	1.38233	4.58023e-09
WBGene00021652	1.49697	0.000487487	1.29423	0.00467135
WBGene00003060	0	0	0	0
