# Supplementary material for: DAF-16 and TCER-1 Facilitate Adaptation to Germline Loss by Restoring Lipid Homeostasis and Repressing Reproductive Physiology in C. elegans
Source: PLoS Genet. 2016 Feb 10;12(2):e1005788. doi: 10.1371/journal.pgen.1005788 (PMC4749232; doi:10.1371/journal.pgen.1005788)
Supplement: S3 Table — (XLSX) [file pgen.1005788.s011.xlsx]

## Sheet: Lifespan Analysis
	Amrit et al., Table S3: Functional validation of RNA-Seq data. Effect of RNAi inactivation of Class A genes on longevity of glp-1 mutants
	Wb Gene ID	Gene Name	Cosmid ID	RNA-Seq Gene Class		Trial 1						Trial 2						Trial 3
						n = obs/ total	Mean	SE ^	% Suppression	p (vs pAD-12)		n = obs/ total	Mean (Days)	SD *	% Suppression	p (vs pAD-12)		n = obs/ total	Mean (Days)	SD *	% Suppression	p (vs pAD-12)
	Empty Vector ctrl	pad-12				72/75	25.4	+/- 1.05	0			71/75	17.58	+/- 0.64	0			74/74	26.3	+/- 0.2	0
	WBGene00000912	daf-16	R13H8.1			72/78	18.18	+/- 0.32	28	8.5e-09		71/80	13.5	+/- 0.65	-23.2082	<0.0001		78/78	18.4	+/- 0.2	-30.038	<0.0001
	WBGene00022855	tcer-1	ZK1127.9			53/61	20.45	+/- 0.73	-19.4882	0.0032		65/75	16.65	+/- 0.66	-5.2901	0.3258		66/69	21.2	+/- 0.3	-19.3916	<0.0001
	WBGene00017303		F09F7.6	DAF-16-Specific UP		71/75	22.72	+/- 0.94	-10.5512	0.0755								73/78	20.6	+/- 0.2	-21.673	<0.0001
	WBGene00008850		F15B9.6	DAF-16-Specific UP		68/69	21.63	+/- 0.57	-14.8425	0.0015		70/77	15.9	+/- 0.6	-9.55631	<0.05
	WBGene00010322		F59B10.6	DAF-16-Specific UP		72/72	21.82	+/- 0.64	-14.0945	0.0026								72/75	21.2	+/- 0.3	-19.3916	<0.0001
	WBGene00003473	mtl-1	K11G9.6	DAF-16-Specific UP		72/72	19.31	+/- 0.50	-23.9764	2.4e-07		69/77	14.21	+/- 0.6	-19.1695	<0.001
	WBGene00019719		M01H9.3	DAF-16-Specific UP		72/74	20.16	+/- 0.63	-20.6299	2.5e-05								71/77	19.5	+/- 0.4	-25.8555	<0.0001
	WBGene00021491	comt-4	Y40B10A.6	DAF-16-Specific UP		78/78	23.06	+/- 0.77	-9.2126	0.0393		66/75	15.49	+/- 0.5	-11.8885	<0.01
	WBGene00016407		C34D10.2	DAF-16-Specific UP								54/60	13.81	+/- 0.6	-21.4448	<0.0001
	WBGene00015692	ugt-25	C10H11.3	DAF-16-Specific UP		64/68	23.43	+/- 0.86	-7.75591	0.1405								73/74	20.8	+/- 0.3	-20.9125	<0.0001
	WBGene00008964	mltn-9	F19H8.4	DAF-16-Specific UP		71/71	21.94	+/- 0.90	-13.622	0.018								58/73	22.4	+/- 0.5	-14.8289	0.01
	WBGene00018958		F56C11.6	DAF-16-Specific UP		72/72	21.86	+/- 0.77	-13.937	0.0054		69/75	16.01	+/- 0.6	-8.9306	<0.05
	WBGene00011870		T20G5.8	DAF-16-Specific UP		68/72	23.1	+/- 0.77	-9.05512	0.0818								62/74	21.9	+/- 0.3	-16.73	0.0001
	WBGene00013594		Y87G2A.2	DAF-16-Specific UP		70/72	22.95	+/- 0.85	-9.64567	0.0519								76/76	20.7	+/- 0.3	-21.2928	<0.0001
	WBGene00015400	cyp-35A2	C03G6.15	DAF-16-Specific UP		71/71	22.66	+/- 0.92	-10.7874	0.0561								73/74	20.6	+/- 0.3	-21.673	<0.0001
	WBGene00011830	cyp-29A2	T19B10.1	DAF-16-Specific UP		72/72	24.31	+/- 1.12	-4.29134	0.8041								72/75	22.2	+/- 0.4	-15.5894	0.0004
	WBGene00021070		W07B8.1	DAF-16-Specific UP		72/73	23.66	+/- 0.92	-6.85039	0.1981								73/75	20.7	+/- 0.3	-21.2928	<0.0001
	WBGene00000133	amt-1	C05E11.4	Joint DAF-16 and TCER-1 UP		68/70	20.33	+/- 0.79	-19.9606	0.0003								70/70	21.9	+/- 0.5	-16.73	<0.0001
	WBGene00001387	far-3	F15B9.1	Joint DAF-16 and TCER-1 UP		71/73	22.22	+/- 0.90	-12.5197	0.0231		54/62	15.5	+/- 0.6	-11.8316	<0.01
	WBGene00009383		F35B12.3	Joint DAF-16 and TCER-1 UP		70/76	22.72	+/- 0.93	-10.5512	0.0538								63/76	17.3	+/- 0.4	-34.2205	<0.0001
	WBGene00018343		F42A10.7	Joint DAF-16 and TCER-1 UP		73/73	22.43	+/- 0.88	-11.6929	0.0316		60/75	14.65	+/- 0.8	-16.6667	<0.05
	WBGene00010706	cyp-14A2	K09A11.3	Joint DAF-16 and TCER-1 UP		68/68	21.97	+/- 0.89	-13.5039	0.0156								77/77	20.9	+/- 0.4	-20.5323	<0.0001
	WBGene00003639	nhr-49	K10C3.6	Joint DAF-16 and TCER-1 UP		70/72	18.29	+/- 0.31	-27.9921	0		49/58	11.18	+/- 0.3	-36.405	<0.0001		71/76	16.5	+/- 0.1	-37.2624	<0.0001
	WBGene00011362		T02B5.1	Joint DAF-16 and TCER-1 UP								53/65	14.54	+/- 0.9	-17.2924	<0.05		76/77	20.9	+/- 0.5	-20.5323	0.0001
	WBGene00004997	spp-12	T22G5.7	Joint DAF-16 and TCER-1 UP		74/74	24.18	+/- 0.94	-4.80315	0.3165		74/79	15.89	+/- 0.7	-9.6132	<0.05		75/75	18.7	+/- 0.5	-28.8973	<0.0001
	WBGene00004994	spp-9	T25C12.2	Joint DAF-16 and TCER-1 UP		66/73	24.72	+/- 1.04	-2.67717	0.791		64/80	14.98	+/- 0.7	-14.7895	<0.02		76/76	21.1	+/- 0.2	-19.7719	0.0001
	WBGene00020909		W01A11.1	Joint DAF-16 and TCER-1 UP		76/76	21.45	+/- 0.77	-15.5512	0.0022								42/74	21.5	+/- 0.2	-18.251	0.0004
	WBGene00016013		C23G10.6	Joint DAF-16 and TCER-1 UP		70/71	22.53	+/- 0.80	-11.2992	0.0167								74/76	21.5	+/- 0.2	-18.251	0.0002
	WBGene00017390		F12A10.1	Joint DAF-16 and TCER-1 UP		71/73	24.01	+/- 0.91	-5.47244	0.2241								74/74	21.9	+/- 0.3	-16.73	0.006
	WBGene00000013	abf-2	C50F2.10	DAF-16-Specific UP		56/73	22.61	+/- 0.68	-10.1351	0.0003								69/76	20.8	+/- 0.4	-20.9125	<0.0001
	WBGene00011733		T12D8.5	DAF-16-Specific UP		43/56	24.28	+/- 0.75	-3.49762	0.0605								73/75	21	+/- 0.4	-20.1521	0.0001
	WBGene00014030	glb-1	ZK637.13	DAF-16-Specific UP		58/62	22.89	+/- 0.60	-9.02226	3.9e-05								74/76	20.9	+/- 0.4	-20.5323	<0.0001
	WBGene00007963	cyp-25A1	C36A4.1	TCER-1-Specific UP		57/75	24.81	+/- 0.84	-1.3911	0.608								75/77	21.4	+/- 0.3	-18.6312	<0.0001
	WBGene00019473	cyp-35A5	K07C6.5	TCER-1-Specific UP		65/73	24.39	+/- 0.80	-3.06041	0.1828								74/75	20.1	+/- 0.4	-23.5741	<0.0001
	WBGene00012910		Y46G5A.20	TCER-1-Specific UP		69/78	22.86	+/- 0.69	-9.14149	0.0003								76/77	22.4	+/- 0.2	-14.8289	0.0004
	Wb Gene ID	Gene Name	Cosmid ID	RNA-Seq Gene Class		Trial 1						Trial 2
						n = obs /total	Mean	SD *	% Suppression	p (vs pAD-12)		n = obs/ total	Mean	SD *	% Suppression	p (vs pAD-12)
	Empty Vector ctrl	pad-12				67/71	25.16	+/- 0.88	0			49/51	24.4	+/- 0.2	0
	WBGene00000912	daf-16	R13H8.1			29/45	16.25	+/- 0.76	-35.4134	0		77/78	15.8	+/- 0.3	-35.2459	<0.0001
	WBGene00022855	tcer-1	ZK1127.9			48/84	22.86	+/- 0.77	-9.14149	0.1677		61/62	16.5	+/- 0.2	-32.377	<0.0001
	WBGene00018400		F43H9.4	DAF-16-Specific UP		57/74	21.43	+/- 0.75	-14.8251	0.0001		75/76	18.4	+/- 0.5	-24.5902	0.001
	WBGene00000985	dhs-22	C15H11.4	TCER-1-Specific UP		66/71	22.54	+/- 0.72	-10.4134	0.0005		67/75	18	+/- 0.9	-26.2295	<0.0001
	WBGene00007848	cytb-5.1	C31E10.7	TCER-1-Specific UP		56/77	22.05	+/- 0.68	-12.3609	0.0002		67/80	17.1	+/- 0.5	-29.918	<0.0001
	WBGene00016860	cyp-33C9	C50H11.15	TCER-1-Specific UP		71/77	22.63	+/- 0.64	-10.0556	0.0002		77/77	17.8	+/- 0.5	-27.0492	<0.0001
	WBGene00008486	ugt-44	F01D4.2	TCER-1-Specific UP		45/45	23.53	+/- 0.61	-6.47854	0.0005		51/73	18.7	+/- 0.5	-23.3607	0.0001
	WBGene00008499	cyp-37A1	F01D5.9	TCER-1-Specific UP		72/78	20.74	+/- 0.67	-17.5676	9.5e-08		67/71	17.8	+/- 0.6	-27.0492	<0.0001
	WBGene00017498	pud-4	F15E11.12	TCER-1-Specific UP		45/50	23.21	+/- 0.64	-7.7504	0.0004		74/75	17.6	+/- 0.6	-27.8689	<0.0001
	WBGene00009902		F49E12.9	TCER-1-Specific UP		68/71	21.92	+/- 0.60	-12.8776	3.5e-06		65/67	17.1	+/- 0.9	-29.918	<0.0001
	WBGene00013878	atfs-1	ZC376.7	TCER-1-Specific UP		49/75	25.04	+/- 0.62	-0.476948	0.1444		75/78	18.1	+/- 0.9	-25.8197	<0.0001
	WBGene00000620	col-43	ZC513.8	TCER-1-Specific UP		67/76	25.01	+/- 0.59	-0.596184	0.1126		63/71	17.4	+/- 0.8	-28.6885	<0.0001
	WBGene00015044	cyp-34A9	B0213.15	Joint DAF-16 and TCER-1 UP		58/67	22.76	+/- 0.73	-9.53895	0.0016		66/70	18.6	+/- 1	-23.7705	0.0007
	WBGene00007140	cyp-29A4	B0331.1	Joint DAF-16 and TCER-1 UP		40/60	23.35	+/- 0.83	-7.19396	0.102		71/80	19	+/- 0.9	-22.1311	0.0002
	WBGene00007282	clec-223	C03E10.5	Joint DAF-16 and TCER-1 UP		38/64	27.3	+/- 0.84	8.50556	0.2975		72/76	17.8	+/- 0.6	-27.0492	<0.0001
	WBGene00000981	dhs-18	C45B11.3	Joint DAF-16 and TCER-1 UP		70/76	25.98	+/- 0.54	3.25914	0.5653		54/65	17.6	+/- 0.6	-27.8689	<0.0001
	WBGene00004818	skr-12	C52D10.6	Joint DAF-16 and TCER-1 UP		62/74	22.59	+/- 0.71	-10.2146	0.0007		58/61	16.4	+/- 0.6	-32.7869	<0.0001
	WBGene00001500	ftn-1	C54F6.14	Joint DAF-16 and TCER-1 UP		77/79	23.31	+/- 0.62	-7.35294	0.0017		65/71	17.3	+/- 1.2	-29.0984	<0.0001
	WBGene00017501	pud-3	F15E11.15	Joint DAF-16 and TCER-1 UP		54/63	22.53	+/- 0.76	-10.4531	0.0013		62/71	17.2	+/- 1.4	-29.5082	<0.0001
	WBGene00000966	dhs-2	F55A12.4	Joint DAF-16 and TCER-1 UP		72/75	24.04	+/- 0.47	-4.45151	0.0005		59/71	18.6	+/- 0.7	-23.7705	<0.0001
	WBGene00020413		T10E9.3	Joint DAF-16 and TCER-1 UP		69/76	21.86	+/- 0.77	-13.1161	0.0008		58/59	16.8	+/- 0.5	-31.1475	<0.0001
	WBGene00001777	gst-29	Y53F4B.32	Joint DAF-16 and TCER-1 UP		49/58	23.75	+/- 0.66	-5.60413	0.0015		63/68	18.4	+/- 1	-24.5902	0.0001
	WBGene00013904	ugt-6	ZC455.4	Joint DAF-16 and TCER-1 UP		58/61	21.3	+/- 0.68	-15.3418	7.7e-06		69/75	17.7	+/- 1	-27.459	0.0004
	WBGene00000975	dhs-12	K08F4.9	DAF-16-Specific UP								72/76	20.3	+/- 0.8	-16.8033	0.02
	WBGene00012404		Y6G8.2a	DAF-16-Specific UP								71/76	19.9	+/- 0.7	-18.4426	0.01
	WBGene00021497		Y40C5A.4	TCER-1-Specific UP								56/58	20.3	+/- 0.5	-16.8033	0.006
	WBGene00000982	dhs-19	T11F9.11	TCER-1-Specific UP								66/67	19.1	+/- 1.3	-21.7213	0.02
	WBGene00007362	cyp-35C1	C06B3.3	TCER-1-Specific UP								72/75	20.2	+/- 1.3	-17.2131	0.05
	WBGene00000986	dhs-23	R08H2.1	TCER-1-Specific UP								71/79	19.6	+/- 0.5	-19.6721	0.003
	WBGene00000988	dhs-25	F09E10.3	TCER-1-Specific UP								73/77	19.3	+/- 0.7	-20.9016	0.0002
	WBGene00017108	cyp-43A1	E03E2.1	TCER-1-Specific UP								79/84	19.9	+/- 0.6	-18.4426	<0.0001
	WBGene00016786	cyp-35A4	C49G7.8	TCER-1-Specific UP								75/76	19.5	+/- 0.7	-20.082	0.0009
	WBGene00010659		K08D8.5	TCER-1-Specific UP								75/76	20.8	+/- 0.3	-14.7541	0.008
	RNAi inactivations that did not shorten glp-1 longevity
	Wb Gene ID	Gene Name	Cosmid ID	RNA-Seq Gene Class		Trial 1
						n = obs /total	Mean	SD *	% Suppression	p (vs pAD-12)
	Empty Vector ctrl	pad-12				71/75	17.58	+/- 0.6				*	data analyzed using stata
	WBGene00000912	daf-16	R13H8.1			71/80	13.5	+/- 0.3	-23	<0.0001		^	data analyzed using OASIS (http://sbi.postech.ac.kr/oasis)
	WBGene00022855	tcer-1	ZK1127.9			65/75	16.65	+/- 0.6	-5	0.3258
	WBGene00021183		Y9C9A.16	Joint DAF-16 and TCER-1 UP		63/70	17.6	+/- 0.8	0.113766	0.6728		Total genes targeted				80
	WBGene00019565	cyp-35A3	K09D9.2	Opposite DAF-16 and TCER-1		62/74	17.3	+/- 0.8	-1.59272	0.3289		# Genes whose RNAi shortens longevity				64
	WBGene00000983	dhs-20	F35B12.2	Joint DAF-16 and TCER-1 UP		67/75	17.5	+/- 0.7	-0.455063	0.9222		# Genes whose RNAi shortens in at least 2 trials				54
	WBGene00008390		D1086.3	Joint DAF-16 and TCER-1 UP		61/78	17.1	+/- 0.8	-2.73038	0.6758
	WBGene00003778	nnt-1	C15H9.1	Joint DAF-16 and TCER-1 UP		52/61	17.52	+/- 1	-0.341297	0.2958
	WBGene00010707	cyp-14A3	K09A11.4	Joint DAF-16 and TCER-1 UP		66/81	16.73	+/- 0.7	-4.83504	0.6851
	WBGene00007363	stdh-1	C06B3.4	DAF-16-Specific UP		70/75	16.32	+/- 0.8	-7.16724	0.915
	WBGene00001852	hil-1	C30G7.1	DAF-16-Specific UP		67/75	15.86	+/- 0.7	-9.78385	0.1181
	WBGene00013972	scl-20	ZK384.2	DAF-16-Specific UP		73/76	15.62	+/- 0.7	-11.149	0.1636
	WBGene00007440		C08E8.4	DAF-16-Specific UP		59/61	16.53	+/- 0.7	-5.9727	0.3064
						Trial 1
	Empty Vector ctrl	pad-12				49/51	24.4	+/- 0.2
	WBGene00000912	daf-16	R13H8.1			77/78	15.8	+/- 0.3	35.2	<0.0001
	WBGene00022855	tcer-1	ZK1127.9			61/62	16.5	+/- 0.2	32.3	<0.0001
	WBGene00000973	dhs-9	Y32H12A.3	DAF-16-Specific UP		75/86	21.4	+/- 0.7	-12.2951	0.24
	WBGene00000102	akt-1	C12D8.10	DAF-16-Specific UP		64/83	27.5	+/- 0.4	12.7049	0.37
	WBGene00017243	F08C6.5	F08C6.5	DAF-16-Specific UP		71/73	20.4	+/- 1	-16.3934	0.09
	WBGene00000967	dhs-3	T02E1.5	TCER-1-Specific UP		76/76	22	+/- 0.3	-9.83607	0.14
	WBGene00010953	clec-190	M199.4	Joint DAF-16 and TCER-1 UP		69/75	23.3	+/- 0.1	-4.5082	0.84
	WBGene00000103	akt-2	F28H6.1	DAF-16-Specific UP		54/75	30	+/- 1.9	22.9508	0.21
