# Supplementary material for: DAF-16 and TCER-1 Facilitate Adaptation to Germline Loss by Restoring Lipid Homeostasis and Repressing Reproductive Physiology in C. elegans
Source: PLoS Genet. 2016 Feb 10;12(2):e1005788. doi: 10.1371/journal.pgen.1005788 (PMC4749232; doi:10.1371/journal.pgen.1005788)
Supplement: S4 Table — (XLSX) [file pgen.1005788.s012.xlsx]

## Sheet: TableS4-Key
	Amrit et al., Table S4: DAVID Analysis of DAF-16 and TCER-1 targets identified by RNA-Seq					Table S4: Workflow used to perform DAVID Analysis for the gene sets obtained from the RNA - Seq Analysis
	Tab	Label	RNA-Seq Gene Class	Analysis Performed
	1	TableS4	Illustration of the workflow used to perform DAVID Analysis and Key
	2	TableS4-A	DAF-16-Specific UP	Functional Annotation Category (FA)
	3	TableS4-B	DAF-16-Specific UP	Gene Functional Classification (GF)
	4	TableS4-C	DAF-16-Specific DOWN	Functional Annotation Category (FA)
	5	TableS4-D	DAF-16-Specific DOWN	Gene Functional Classification (GF)
	6	TableS4-E	TCER-1-Specific UP	Functional Annotation Category (FA)
	7	TableS4-F	TCER-1-Specific UP	Gene Functional Classification (GF)
	8	TableS4-G	TCER-1-Specific DOWN	Functional Annotation Category (FA)
	9	TableS4-H	TCER-1-Specific DOWN	Gene Functional Classification (GF)
	10	TableS4-I	Joint DAF-16 and TCER-1 UP	Functional Annotation Category (FA)
	11	TableS4-J	Joint DAF-16 and TCER-1 DOWN	Gene Functional Classification (GF)
	12	TableS4-K	Joint DAF-16 and TCER-1 DOWN	Functional Annotation Category (FA)
			Joint DAF-16 and TCER-1 Class B GF analysis did not reveal enrichment of any gene classes
						Cut-off Enrichement Score - 1.5			Setting for Functional Annotation Analysis
									GO Term BP Fat
									GO Term CC Fat
									GO Term MF Fat
									Ease Score - 0.1

## Sheet: TableS4-A
	TableS4A: DAF-16-Specific UP Functional Annotation Categories
Annotation Cluster 1	Enrichment Score: 3.0047517359369715
Category	Term	Count	%	PValue	Genes	List Total	Pop Hits	Pop Total	Fold Enrichment	Bonferroni	Benjamini	FDR
GOTERM_BP_FAT	GO:0006631~fatty acid metabolic process	8	2.30548	8.98384e-05	WBGENE00001394, WBGENE00018426, WBGENE00004076, WBGENE00009221, WBGENE00019978, WBGENE00009439, WBGENE00001239, WBGENE00017881, WBGENE00001397	182	47	7838	7.33037	0.0497503	0.0497503	0.131608
GOTERM_BP_FAT	GO:0006633~fatty acid biosynthetic process	6	1.72911	0.000226776	WBGENE00001394, WBGENE00018426, WBGENE00004076, WBGENE00009439, WBGENE00001239, WBGENE00017881, WBGENE00001397	182	25	7838	10.3358	0.120871	0.062381	0.331903
GOTERM_BP_FAT	GO:0046394~carboxylic acid biosynthetic process	8	2.30548	0.00034686	WBGENE00001604, WBGENE00001394, WBGENE00018426, WBGENE00004076, WBGENE00009439, WBGENE00001239, WBGENE00017881, WBGENE00001397, WBGENE00012326	182	58	7838	5.94013	0.178851	0.0635729	0.507241
GOTERM_BP_FAT	GO:0016053~organic acid biosynthetic process	8	2.30548	0.00034686	WBGENE00001604, WBGENE00001394, WBGENE00018426, WBGENE00004076, WBGENE00009439, WBGENE00001239, WBGENE00017881, WBGENE00001397, WBGENE00012326	182	58	7838	5.94013	0.178851	0.0635729	0.507241
GOTERM_BP_FAT	GO:0008610~lipid biosynthetic process	9	2.59366	0.00270273	WBGENE00001394, WBGENE00018426, WBGENE00004076, WBGENE00007363, WBGENE00009439, WBGENE00001239, WBGENE00017881, WBGENE00016995, WBGENE00001397, WBGENE00002891	182	104	7838	3.72686	0.785024	0.197163	3.88948
GOTERM_BP_FAT	GO:0006636~unsaturated fatty acid biosynthetic process	3	0.864553	0.0103185	WBGENE00001394, WBGENE00018426, WBGENE00001239, WBGENE00017881	182	7	7838	18.4568	0.997237	0.364396	14.1045
GOTERM_BP_FAT	GO:0033559~unsaturated fatty acid metabolic process	3	0.864553	0.0135504	WBGENE00001394, WBGENE00018426, WBGENE00001239, WBGENE00017881	182	8	7838	16.1497	0.999569	0.383889	18.1257
Annotation Cluster 2	Enrichment Score: 2.9408228341009632
Category	Term	Count	%	PValue	Genes	List Total	Pop Hits	Pop Total	Fold Enrichment	Bonferroni	Benjamini	FDR
SP_PIR_KEYWORDS	ank repeat	8	2.30548	0.00049656	WBGENE00012319, WBGENE00009801, WBGENE00011270, WBGENE00007480, WBGENE00003196, WBGENE00007877, WBGENE00011240, WBGENE00002276	336	82	19674	5.71254	0.0680993	0.0140068	0.585772
INTERPRO	IPR002110:Ankyrin	8	2.30548	0.00140758	WBGENE00012319, WBGENE00009801, WBGENE00011270, WBGENE00007480, WBGENE00003196, WBGENE00007877, WBGENE00011240, WBGENE00002276	254	90	13633	4.77095	0.515876	0.214791	2.01623
SMART	SM00248:ANK	8	2.30548	0.00215321	WBGENE00012319, WBGENE00009801, WBGENE00011270, WBGENE00007480, WBGENE00003196, WBGENE00007877, WBGENE00011240, WBGENE00002276	113	90	5537	4.35556	0.19564	0.19564	2.36848
Annotation Cluster 3	Enrichment Score: 2.8407988606613177
Category	Term	Count	%	PValue	Genes	List Total	Pop Hits	Pop Total	Fold Enrichment	Bonferroni	Benjamini	FDR
GOTERM_BP_FAT	GO:0010259~multicellular organismal aging	15	4.32277	0.00144278	WBGENE00000898, WBGENE00011869, WBGENE00007016, WBGENE00001173, WBGENE00004932, WBGENE00001578, WBGENE00000103, WBGENE00000876, WBGENE00000102, WBGENE00004128, WBGENE00016716, WBGENE00001240, WBGENE00007363, WBGENE00003473, WBGENE00002891	182	243	7838	2.65839	0.559609	0.185372	2.09418
GOTERM_BP_FAT	GO:0007568~aging	15	4.32277	0.00144278	WBGENE00000898, WBGENE00011869, WBGENE00007016, WBGENE00001173, WBGENE00004932, WBGENE00001578, WBGENE00000103, WBGENE00000876, WBGENE00000102, WBGENE00004128, WBGENE00016716, WBGENE00001240, WBGENE00007363, WBGENE00003473, WBGENE00002891	182	243	7838	2.65839	0.559609	0.185372	2.09418
GOTERM_BP_FAT	GO:0008340~determination of adult life span	15	4.32277	0.00144278	WBGENE00000898, WBGENE00011869, WBGENE00007016, WBGENE00001173, WBGENE00004932, WBGENE00001578, WBGENE00000103, WBGENE00000876, WBGENE00000102, WBGENE00004128, WBGENE00016716, WBGENE00001240, WBGENE00007363, WBGENE00003473, WBGENE00002891	182	243	7838	2.65839	0.559609	0.185372	2.09418
Annotation Cluster 4	Enrichment Score: 2.275222087946423
Category	Term	Count	%	PValue	Genes	List Total	Pop Hits	Pop Total	Fold Enrichment	Bonferroni	Benjamini	FDR
INTERPRO	IPR002641:Patatin	4	1.15274	0.000933302	WBGENE00012319, WBGENE00009801, WBGENE00015484, WBGENE00022718	254	11	13633	19.5175	0.381758	0.213716	1.34113
SP_PIR_KEYWORDS	lipid degradation	4	1.15274	0.00154924	WBGENE00012319, WBGENE00009801, WBGENE00015484, WBGENE00008607	336	14	19674	16.7296	0.197612	0.0271451	1.81721
GOTERM_BP_FAT	GO:0016042~lipid catabolic process	4	1.15274	0.103322	WBGENE00012319, WBGENE00009801, WBGENE00015484, WBGENE00008607	182	49	7838	3.51559	1	0.779279	79.7825
Annotation Cluster 5	Enrichment Score: 1.8789943660848085
Category	Term	Count	%	PValue	Genes	List Total	Pop Hits	Pop Total	Fold Enrichment	Bonferroni	Benjamini	FDR
GOTERM_BP_FAT	GO:0005991~trehalose metabolic process	3	0.864553	0.0103185	WBGENE00006603, WBGENE00006602, WBGENE00006610	182	7	7838	18.4568	0.997237	0.364396	14.1045
GOTERM_BP_FAT	GO:0005984~disaccharide metabolic process	3	0.864553	0.0103185	WBGENE00006603, WBGENE00006602, WBGENE00006610	182	7	7838	18.4568	0.997237	0.364396	14.1045
GOTERM_BP_FAT	GO:0016137~glycoside metabolic process	3	0.864553	0.0135504	WBGENE00006603, WBGENE00006602, WBGENE00006610	182	8	7838	16.1497	0.999569	0.383889	18.1257
GOTERM_BP_FAT	GO:0009311~oligosaccharide metabolic process	3	0.864553	0.0211271	WBGENE00006603, WBGENE00006602, WBGENE00006610	182	10	7838	12.9198	0.999995	0.47184	26.8756
Annotation Cluster 6	Enrichment Score: 1.822199843252828
Category	Term	Count	%	PValue	Genes	List Total	Pop Hits	Pop Total	Fold Enrichment	Bonferroni	Benjamini	FDR
SP_PIR_KEYWORDS	kinase	16	4.61095	6.05737e-05	WBGENE00000898, WBGENE00001160, WBGENE00001173, WBGENE00002190, WBGENE00000103, WBGENE00000102, WBGENE00003916, WBGENE00004762, WBGENE00011299, WBGENE00003048, WBGENE00003030, WBGENE00004068, WBGENE00004182, WBGENE00006599, WBGENE00002207, WBGENE00000515	336	268	19674	3.49574	0.00856484	0.00286314	0.0716253
UP_SEQ_FEATURE	active site:Proton acceptor	12	3.45821	0.000268482	WBGENE00000898, WBGENE00003048, WBGENE00003030, WBGENE00006599, WBGENE00001173, WBGENE00000103, WBGENE00002207, WBGENE00017166, WBGENE00002891, WBGENE00003916, WBGENE00000102, WBGENE00011299	84	125	3249	3.71314	0.0746671	0.0255355	0.356141
UP_SEQ_FEATURE	domain:Protein kinase	10	2.88184	0.000425448	WBGENE00000898, WBGENE00003048, WBGENE00003030, WBGENE00006599, WBGENE00001173, WBGENE00000103, WBGENE00002207, WBGENE00003916, WBGENE00000102, WBGENE00011299	84	91	3249	4.25039	0.115719	0.0302773	0.563812
SP_PIR_KEYWORDS	transferase	22	6.34006	0.00042923	WBGENE00000898, WBGENE00006603, WBGENE00006602, WBGENE00001160, WBGENE00001173, WBGENE00002192, WBGENE00000103, WBGENE00003916, WBGENE00000102, WBGENE00011299, WBGENE00018657, WBGENE00003040, WBGENE00003048, WBGENE00003030, WBGENE00006599, WBGENE00001631, WBGENE00020696, WBGENE00002207, WBGENE00001793, WBGENE00016995, WBGENE00001752, WBGENE00003858	336	542	19674	2.37671	0.0591427	0.0151254	0.506531
INTERPRO	IPR008271:Serine/threonine protein kinase, active site	13	3.7464	0.00060786	WBGENE00001173, WBGENE00006941, WBGENE00002192, WBGENE00000103, WBGENE00000102, WBGENE00003916, WBGENE00011299, WBGENE00004762, WBGENE00003048, WBGENE00003030, WBGENE00004182, WBGENE00006599, WBGENE00011304	254	212	13633	3.29128	0.268855	0.268855	0.875394
SP_PIR_KEYWORDS	serine/threonine-protein kinase	11	3.17003	0.000786821	WBGENE00003048, WBGENE00003030, WBGENE00006599, WBGENE00004182, WBGENE00001160, WBGENE00001173, WBGENE00000103, WBGENE00011304, WBGENE00003916, WBGENE00000102, WBGENE00011299	336	173	19674	3.72306	0.105752	0.0184563	0.926726
UP_SEQ_FEATURE	nucleotide phosphate-binding region:ATP	14	4.03458	0.00154307	WBGENE00008654, WBGENE00000898, WBGENE00001160, WBGENE00001173, WBGENE00000103, WBGENE00000102, WBGENE00003916, WBGENE00011299, WBGENE00003048, WBGENE00003030, WBGENE00006599, WBGENE00002207, WBGENE00000482, WBGENE00016995	84	202	3249	2.68069	0.360002	0.0716828	2.03093
UP_SEQ_FEATURE	binding site:ATP	10	2.88184	0.0016972	WBGENE00000898, WBGENE00003048, WBGENE00003030, WBGENE00006599, WBGENE00001173, WBGENE00000103, WBGENE00002207, WBGENE00003916, WBGENE00000102, WBGENE00011299	84	110	3249	3.51623	0.38793	0.0677272	2.23169
SP_PIR_KEYWORDS	magnesium	7	2.01729	0.00391994	WBGENE00003048, WBGENE00001173, WBGENE00000103, WBGENE00020784, WBGENE00016995, WBGENE00003916, WBGENE00000102	336	88	19674	4.65767	0.42749	0.0419947	4.53949
INTERPRO	IPR017442:Serine/threonine protein kinase-related	13	3.7464	0.0039779	WBGENE00001173, WBGENE00006941, WBGENE00002192, WBGENE00000103, WBGENE00000102, WBGENE00003916, WBGENE00011299, WBGENE00004762, WBGENE00003048, WBGENE00003030, WBGENE00004182, WBGENE00006599, WBGENE00011304	254	265	13633	2.63303	0.871613	0.254159	5.60067
UP_SEQ_FEATURE	domain:AGC-kinase C-terminal	4	1.15274	0.00477489	WBGENE00006599, WBGENE00001173, WBGENE00000103, WBGENE00000102	84	14	3249	11.051	0.749238	0.142466	6.16154
INTERPRO	IPR000961:AGC-kinase, C-terminal	4	1.15274	0.00656004	WBGENE00006599, WBGENE00001173, WBGENE00000103, WBGENE00000102	254	21	13633	10.2235	0.966276	0.345376	9.07837
KEGG_PATHWAY	cel04010:MAPK signaling pathway	7	2.01729	0.00785949	WBGENE00012319, WBGENE00003048, WBGENE00016006, WBGENE00003030, WBGENE00000103, WBGENE00011304, WBGENE00000102	48	59	1534	3.79167	0.336554	0.336554	7.37969
SMART	SM00133:S_TK_X	4	1.15274	0.00821731	WBGENE00006599, WBGENE00001173, WBGENE00000103, WBGENE00000102	113	21	5537	9.33333	0.565421	0.242546	8.76715
INTERPRO	IPR002290:Serine/threonine protein kinase	8	2.30548	0.00908887	WBGENE00003048, WBGENE00006599, WBGENE00001173, WBGENE00000103, WBGENE00002192, WBGENE00011304, WBGENE00003916, WBGENE00000102	254	126	13633	3.40782	0.990924	0.375133	12.3684
SMART	SM00220:S_TKc	8	2.30548	0.0134454	WBGENE00003048, WBGENE00006599, WBGENE00001173, WBGENE00000103, WBGENE00002192, WBGENE00011304, WBGENE00003916, WBGENE00000102	113	126	5537	3.11111	0.74518	0.28951	13.9747
SP_PIR_KEYWORDS	atp-binding	20	5.76369	0.0158944	WBGENE00000898, WBGENE00008654, WBGENE00000421, WBGENE00001160, WBGENE00001173, WBGENE00000103, WBGENE00020784, WBGENE00000102, WBGENE00003916, WBGENE00011299, WBGENE00003048, WBGENE00003030, WBGENE00004182, WBGENE00006599, WBGENE00003407, WBGENE00015116, WBGENE00002207, WBGENE00011304, WBGENE00000482, WBGENE00016995	336	649	19674	1.80442	0.897217	0.132549	17.2639
GOTERM_MF_FAT	GO:0004713~protein tyrosine kinase activity	15	4.32277	0.0281621	WBGENE00000898, WBGENE00001173, WBGENE00006941, WBGENE00002192, WBGENE00000103, WBGENE00000102, WBGENE00003916, WBGENE00004762, WBGENE00011299, WBGENE00003048, WBGENE00003030, WBGENE00004182, WBGENE00006599, WBGENE00002207, WBGENE00011304	153	351	6686	1.86749	0.999314	0.838152	31.0824
GOTERM_MF_FAT	GO:0030554~adenyl nucleotide binding	33	9.51009	0.0286141	WBGENE00008654, WBGENE00001160, WBGENE00006862, WBGENE00020784, WBGENE00004762, WBGENE00011299, WBGENE00003048, WBGENE00004076, WBGENE00003407, WBGENE00015116, WBGENE00011304, WBGENE00016995, WBGENE00012326, WBGENE00000898, WBGENE00018174, WBGENE00010055, WBGENE00000421, WBGENE00001173, WBGENE00006941, WBGENE00002190, WBGENE00002192, WBGENE00000103, WBGENE00009334, WBGENE00012407, WBGENE00003916,…	153	1009	6686	1.42922	0.999391	0.7725	31.499
GOTERM_MF_FAT	GO:0001883~purine nucleoside binding	33	9.51009	0.0289743	WBGENE00008654, WBGENE00001160, WBGENE00006862, WBGENE00020784, WBGENE00004762, WBGENE00011299, WBGENE00003048, WBGENE00004076, WBGENE00003407, WBGENE00015116, WBGENE00011304, WBGENE00016995, WBGENE00012326, WBGENE00000898, WBGENE00018174, WBGENE00010055, WBGENE00000421, WBGENE00001173, WBGENE00006941, WBGENE00002190, WBGENE00002192, WBGENE00000103, WBGENE00009334, WBGENE00012407, WBGENE00003916,…	153	1010	6686	1.4278	0.999446	0.71338	31.8292
INTERPRO	IPR017441:Protein kinase, ATP binding site	11	3.17003	0.0307546	WBGENE00003048, WBGENE00003030, WBGENE00006599, WBGENE00004182, WBGENE00001173, WBGENE00000103, WBGENE00002207, WBGENE00011304, WBGENE00003916, WBGENE00000102, WBGENE00011299	254	272	13633	2.17061	1	0.683076	36.3456
GOTERM_MF_FAT	GO:0001882~nucleoside binding	33	9.51009	0.0315959	WBGENE00008654, WBGENE00001160, WBGENE00006862, WBGENE00020784, WBGENE00004762, WBGENE00011299, WBGENE00003048, WBGENE00004076, WBGENE00003407, WBGENE00015116, WBGENE00011304, WBGENE00016995, WBGENE00012326, WBGENE00000898, WBGENE00018174, WBGENE00010055, WBGENE00000421, WBGENE00001173, WBGENE00006941, WBGENE00002190, WBGENE00002192, WBGENE00000103, WBGENE00009334, WBGENE00012407, WBGENE00003916,…	153	1017	6686	1.41797	0.999722	0.689499	34.1891
INTERPRO	IPR017892:Protein kinase, C-terminal	3	0.864553	0.0346892	WBGENE00006599, WBGENE00000103, WBGENE00000102	254	16	13633	10.0637	1	0.702441	39.9818
SP_PIR_KEYWORDS	developmental protein	11	3.17003	0.0367868	WBGENE00000898, WBGENE00003048, WBGENE00003030, WBGENE00001081, WBGENE00001173, WBGENE00000103, WBGENE00001208, WBGENE00006816, WBGENE00001194, WBGENE00003916, WBGENE00000102	336	305	19674	2.11177	0.995118	0.214881	35.8107
INTERPRO	IPR000719:Protein kinase, core	14	4.03458	0.0381438	WBGENE00001173, WBGENE00006941, WBGENE00002192, WBGENE00000103, WBGENE00000102, WBGENE00003916, WBGENE00004762, WBGENE00011299, WBGENE00003048, WBGENE00003030, WBGENE00004182, WBGENE00006599, WBGENE00002207, WBGENE00011304	254	404	13633	1.85996	1	0.692151	43.0139
SP_PIR_KEYWORDS	nucleotide-binding	22	6.34006	0.0437699	WBGENE00000898, WBGENE00008654, WBGENE00000421, WBGENE00001160, WBGENE00001173, WBGENE00002190, WBGENE00011449, WBGENE00000103, WBGENE00020784, WBGENE00000102, WBGENE00003916, WBGENE00011299, WBGENE00003048, WBGENE00003030, WBGENE00003407, WBGENE00006599, WBGENE00004182, WBGENE00015116, WBGENE00002207, WBGENE00011304, WBGENE00000482, WBGENE00016995	336	824	19674	1.56332	0.998263	0.232649	41.1041
GOTERM_MF_FAT	GO:0004674~protein serine/threonine kinase activity	16	4.61095	0.0520364	WBGENE00000898, WBGENE00001160, WBGENE00001173, WBGENE00006941, WBGENE00002192, WBGENE00000103, WBGENE00000102, WBGENE00003916, WBGENE00004762, WBGENE00011299, WBGENE00003048, WBGENE00003030, WBGENE00004182, WBGENE00006599, WBGENE00002207, WBGENE00011304	153	418	6686	1.6727	0.999999	0.744031	50.1618
GOTERM_BP_FAT	GO:0006468~protein amino acid phosphorylation	16	4.61095	0.0798468	WBGENE00000898, WBGENE00001160, WBGENE00001173, WBGENE00006941, WBGENE00002192, WBGENE00000103, WBGENE00000102, WBGENE00003916, WBGENE00004762, WBGENE00011299, WBGENE00003048, WBGENE00003030, WBGENE00004182, WBGENE00006599, WBGENE00002207, WBGENE00011304	182	437	7838	1.57678	1	0.730975	70.4712
GOTERM_MF_FAT	GO:0032559~adenyl ribonucleotide binding	29	8.35735	0.0807872	WBGENE00008654, WBGENE00001160, WBGENE00006862, WBGENE00020784, WBGENE00011299, WBGENE00004762, WBGENE00003048, WBGENE00004076, WBGENE00003407, WBGENE00015116, WBGENE00011304, WBGENE00016995, WBGENE00000898, WBGENE00018174, WBGENE00000421, WBGENE00001173, WBGENE00006941, WBGENE00002190, WBGENE00002192, WBGENE00000103, WBGENE00000102, WBGENE00003916, WBGENE00003030, WBGENE00004068, WBGENE00004182,…	153	944	6686	1.34246	1	0.761179	66.6375
GOTERM_MF_FAT	GO:0004672~protein kinase activity	16	4.61095	0.0836377	WBGENE00000898, WBGENE00001160, WBGENE00001173, WBGENE00006941, WBGENE00002192, WBGENE00000103, WBGENE00000102, WBGENE00003916, WBGENE00004762, WBGENE00011299, WBGENE00003048, WBGENE00003030, WBGENE00004182, WBGENE00006599, WBGENE00002207, WBGENE00011304	153	448	6686	1.56069	1	0.751431	67.9608
GOTERM_MF_FAT	GO:0005524~ATP binding	28	8.06916	0.117092	WBGENE00008654, WBGENE00001160, WBGENE00006862, WBGENE00020784, WBGENE00011299, WBGENE00004762, WBGENE00003048, WBGENE00004076, WBGENE00003407, WBGENE00015116, WBGENE00011304, WBGENE00016995, WBGENE00000898, WBGENE00018174, WBGENE00000421, WBGENE00001173, WBGENE00006941, WBGENE00002192, WBGENE00000103, WBGENE00000102, WBGENE00003916, WBGENE00003030, WBGENE00004068, WBGENE00004182, WBGENE00006599,…	153	942	6686	1.29892	1	0.795629	80.2667
GOTERM_MF_FAT	GO:0017076~purine nucleotide binding	34	9.79827	0.119631	WBGENE00008654, WBGENE00001160, WBGENE00006862, WBGENE00020784, WBGENE00004762, WBGENE00011299, WBGENE00003048, WBGENE00004076, WBGENE00003407, WBGENE00015116, WBGENE00011304, WBGENE00016995, WBGENE00012326, WBGENE00000898, WBGENE00018174, WBGENE00010055, WBGENE00000421, WBGENE00002190, WBGENE00001173, WBGENE00006941, WBGENE00002192, WBGENE00011449, WBGENE00000103, WBGENE00009334, WBGENE00012407,…	153	1187	6686	1.25171	1	0.78715	80.9934
GOTERM_MF_FAT	GO:0000166~nucleotide binding	38	10.951	0.137754	WBGENE00008654, WBGENE00001160, WBGENE00006862, WBGENE00020784, WBGENE00003827, WBGENE00004762, WBGENE00011299, WBGENE00018286, WBGENE00019249, WBGENE00003048, WBGENE00004076, WBGENE00003407, WBGENE00015116, WBGENE00011304, WBGENE00003423, WBGENE00016995, WBGENE00012326, WBGENE00000898, WBGENE00018174, WBGENE00010055, WBGENE00000421, WBGENE00002190, WBGENE00001173, WBGENE00006941, WBGENE00000103,…	153	1369	6686	1.21298	1	0.806648	85.5061
GOTERM_BP_FAT	GO:0016310~phosphorylation	16	4.61095	0.207488	WBGENE00000898, WBGENE00001160, WBGENE00001173, WBGENE00006941, WBGENE00002192, WBGENE00000103, WBGENE00000102, WBGENE00003916, WBGENE00004762, WBGENE00011299, WBGENE00003048, WBGENE00003030, WBGENE00004182, WBGENE00006599, WBGENE00002207, WBGENE00011304	182	514	7838	1.34057	1	0.905457	96.6919
GOTERM_MF_FAT	GO:0032553~ribonucleotide binding	30	8.64553	0.248163	WBGENE00008654, WBGENE00001160, WBGENE00006862, WBGENE00020784, WBGENE00011299, WBGENE00004762, WBGENE00003048, WBGENE00004076, WBGENE00003407, WBGENE00015116, WBGENE00011304, WBGENE00016995, WBGENE00000898, WBGENE00018174, WBGENE00000421, WBGENE00001173, WBGENE00006941, WBGENE00002190, WBGENE00002192, WBGENE00011449, WBGENE00000103, WBGENE00000102, WBGENE00003916, WBGENE00003030, WBGENE00004068,…	153	1120	6686	1.17052	1	0.904277	97.5694
GOTERM_MF_FAT	GO:0032555~purine ribonucleotide binding	30	8.64553	0.248163	WBGENE00008654, WBGENE00001160, WBGENE00006862, WBGENE00020784, WBGENE00011299, WBGENE00004762, WBGENE00003048, WBGENE00004076, WBGENE00003407, WBGENE00015116, WBGENE00011304, WBGENE00016995, WBGENE00000898, WBGENE00018174, WBGENE00000421, WBGENE00001173, WBGENE00006941, WBGENE00002190, WBGENE00002192, WBGENE00011449, WBGENE00000103, WBGENE00000102, WBGENE00003916, WBGENE00003030, WBGENE00004068,…	153	1120	6686	1.17052	1	0.904277	97.5694
GOTERM_BP_FAT	GO:0006793~phosphorus metabolic process	19	5.4755	0.273552	WBGENE00000898, WBGENE00001160, WBGENE00001173, WBGENE00006941, WBGENE00002192, WBGENE00000103, WBGENE00000383, WBGENE00000102, WBGENE00003916, WBGENE00004762, WBGENE00011299, WBGENE00003048, WBGENE00003030, WBGENE00004182, WBGENE00006599, WBGENE00002207, WBGENE00011304, WBGENE00020596, WBGENE00003858	182	665	7838	1.23046	1	0.936098	99.0764
GOTERM_BP_FAT	GO:0006796~phosphate metabolic process	19	5.4755	0.273552	WBGENE00000898, WBGENE00001160, WBGENE00001173, WBGENE00006941, WBGENE00002192, WBGENE00000103, WBGENE00000383, WBGENE00000102, WBGENE00003916, WBGENE00004762, WBGENE00011299, WBGENE00003048, WBGENE00003030, WBGENE00004182, WBGENE00006599, WBGENE00002207, WBGENE00011304, WBGENE00020596, WBGENE00003858	182	665	7838	1.23046	1	0.936098	99.0764
Annotation Cluster 7	Enrichment Score: 1.7591057379361759
Category	Term	Count	%	PValue	Genes	List Total	Pop Hits	Pop Total	Fold Enrichment	Bonferroni	Benjamini	FDR
GOTERM_BP_FAT	GO:0040024~dauer larval development	8	2.30548	0.00239484	WBGENE00000898, WBGENE00002245, WBGENE00008439, WBGENE00000103, WBGENE00020596, WBGENE00000899, WBGENE00000102, WBGENE00003858	182	80	7838	4.30659	0.743826	0.203066	3.45362
SP_PIR_KEYWORDS	immune response	3	0.864553	0.00279423	WBGENE00000898, WBGENE00000103, WBGENE00000102	336	5	19674	35.1321	0.327892	0.0389546	3.25557
GOTERM_BP_FAT	GO:0007167~enzyme linked receptor protein signaling pathway	5	1.44092	0.00596809	WBGENE00000898, WBGENE00000103, WBGENE00000899, WBGENE00000102, WBGENE00004862	182	32	7838	6.72905	0.966628	0.31462	8.40056
GOTERM_BP_FAT	GO:0022611~dormancy process	5	1.44092	0.00823653	WBGENE00000898, WBGENE00002245, WBGENE00008439, WBGENE00000103, WBGENE00000102	182	35	7838	6.15228	0.990884	0.347579	11.4174
GOTERM_BP_FAT	GO:0043053~dauer entry	4	1.15274	0.0259761	WBGENE00000898, WBGENE00008439, WBGENE00000103, WBGENE00000102	182	28	7838	6.15228	1	0.493139	32.0094
GOTERM_BP_FAT	GO:0007169~transmembrane receptor protein tyrosine kinase signaling pathway	3	0.864553	0.0701457	WBGENE00000898, WBGENE00000103, WBGENE00000102	182	19	7838	6.79988	1	0.72498	65.5641
GOTERM_BP_FAT	GO:0007166~cell surface receptor linked signal transduction	8	2.30548	0.810154	WBGENE00000898, WBGENE00003048, WBGENE00002245, WBGENE00000103, WBGENE00001194, WBGENE00000899, WBGENE00000102, WBGENE00004862	182	393	7838	0.87666	1	0.999535	100
Annotation Cluster 8	Enrichment Score: 1.751142576810038
Category	Term	Count	%	PValue	Genes	List Total	Pop Hits	Pop Total	Fold Enrichment	Bonferroni	Benjamini	FDR
SP_PIR_KEYWORDS	metal-binding	37	10.6628	3.82795e-05	WBGENE00018426, WBGENE00009532, WBGENE00014030, WBGENE00004932, WBGENE00003627, WBGENE00017904, WBGENE00004930, WBGENE00006523, WBGENE00011696, WBGENE00003040, WBGENE00003048, WBGENE00016407, WBGENE00004192, WBGENE00000908, WBGENE00001178, WBGENE00017881, WBGENE00014202, WBGENE00016995, WBGENE00003473, WBGENE00011995, WBGENE00000898, WBGENE00001173, WBGENE00000103, WBGENE00001574, WBGENE00001194,…	336	1033	19674	2.09727	0.00542105	0.00271421	0.045269
SP_PIR_KEYWORDS	zinc	26	7.4928	0.00322675	WBGENE00018426, WBGENE00009532, WBGENE00003627, WBGENE00017904, WBGENE00004930, WBGENE00006523, WBGENE00011696, WBGENE00003040, WBGENE00016407, WBGENE00004192, WBGENE00000908, WBGENE00001178, WBGENE00017881, WBGENE00011995, WBGENE00001574, WBGENE00001194, WBGENE00000383, WBGENE00003616, WBGENE00003678, WBGENE00003012, WBGENE00003030, WBGENE00011003, WBGENE00006599, WBGENE00008901, WBGENE00020082,…	336	811	19674	1.87718	0.368046	0.0408634	3.75074
SP_PIR_KEYWORDS	zinc-finger	14	4.03458	0.0319866	WBGENE00003627, WBGENE00001574, WBGENE00001194, WBGENE00003616, WBGENE00000383, WBGENE00003678, WBGENE00006523, WBGENE00003040, WBGENE00003012, WBGENE00003030, WBGENE00006599, WBGENE00004192, WBGENE00003704, WBGENE00000482	336	428	19674	1.9153	0.990111	0.206115	31.9231
GOTERM_MF_FAT	GO:0046914~transition metal ion binding	46	13.2565	0.0453837	WBGENE00011259, WBGENE00018426, WBGENE00009532, WBGENE00014030, WBGENE00004932, WBGENE00003627, WBGENE00001397, WBGENE00017904, WBGENE00003827, WBGENE00004930, WBGENE00006523, WBGENE00011696, WBGENE00003040, WBGENE00016407, WBGENE00001631, WBGENE00004192, WBGENE00003044, WBGENE00000908, WBGENE00017968, WBGENE00001178, WBGENE00017881, WBGENE00015274, WBGENE00014202, WBGENE00012988, WBGENE00012326,…	153	1567	6686	1.28281	0.999993	0.772467	45.4065
GOTERM_MF_FAT	GO:0008270~zinc ion binding	37	10.6628	0.0632678	WBGENE00011259, WBGENE00018426, WBGENE00009532, WBGENE00003627, WBGENE00017904, WBGENE00003827, WBGENE00004930, WBGENE00006523, WBGENE00011696, WBGENE00003040, WBGENE00016407, WBGENE00004192, WBGENE00003044, WBGENE00000908, WBGENE00001178, WBGENE00017881, WBGENE00012988, WBGENE00015274, WBGENE00001439, WBGENE00011995, WBGENE00004751, WBGENE00007042, WBGENE00001574, WBGENE00000100, WBGENE00001194,…	153	1238	6686	1.30604	1	0.750639	57.3314
GOTERM_MF_FAT	GO:0046872~metal ion binding	53	15.2738	0.0728819	WBGENE00018426, WBGENE00011259, WBGENE00012868, WBGENE00004932, WBGENE00020784, WBGENE00003827, WBGENE00017904, WBGENE00004930, WBGENE00006523, WBGENE00003040, WBGENE00016407, WBGENE00001631, WBGENE00003044, WBGENE00000908, WBGENE00001178, WBGENE00017881, WBGENE00014202, WBGENE00016995, WBGENE00001439, WBGENE00011995, WBGENE00004751, WBGENE00007042, WBGENE00000100, WBGENE00003616, WBGENE00003030,…	153	1910	6686	1.2126	1	0.748007	62.6988
GOTERM_MF_FAT	GO:0043169~cation binding	53	15.2738	0.106519	WBGENE00018426, WBGENE00011259, WBGENE00012868, WBGENE00004932, WBGENE00020784, WBGENE00003827, WBGENE00017904, WBGENE00004930, WBGENE00006523, WBGENE00003040, WBGENE00016407, WBGENE00001631, WBGENE00003044, WBGENE00000908, WBGENE00001178, WBGENE00017881, WBGENE00014202, WBGENE00016995, WBGENE00001439, WBGENE00011995, WBGENE00004751, WBGENE00007042, WBGENE00000100, WBGENE00003616, WBGENE00003030,…	153	1960	6686	1.18167	1	0.815381	76.9554
GOTERM_MF_FAT	GO:0043167~ion binding	53	15.2738	0.111181	WBGENE00018426, WBGENE00011259, WBGENE00012868, WBGENE00004932, WBGENE00020784, WBGENE00003827, WBGENE00017904, WBGENE00004930, WBGENE00006523, WBGENE00003040, WBGENE00016407, WBGENE00001631, WBGENE00003044, WBGENE00000908, WBGENE00001178, WBGENE00017881, WBGENE00014202, WBGENE00016995, WBGENE00001439, WBGENE00011995, WBGENE00004751, WBGENE00007042, WBGENE00000100, WBGENE00003616, WBGENE00003030,…	153	1966	6686	1.17806	1	0.794399	78.4738
Annotation Cluster 9	Enrichment Score: 1.6503048579534256
Category	Term	Count	%	PValue	Genes	List Total	Pop Hits	Pop Total	Fold Enrichment	Bonferroni	Benjamini	FDR
GOTERM_BP_FAT	GO:0040010~positive regulation of growth rate	53	15.2738	0.0188706	WBGENE00019477, WBGENE00018755, WBGENE00016006, WBGENE00012769, WBGENE00007030, WBGENE00003827, WBGENE00004930, WBGENE00011733, WBGENE00003040, WBGENE00001240, WBGENE00003044, WBGENE00000908, WBGENE00013682, WBGENE00004739, WBGENE00003858, WBGENE00001516, WBGENE00004130, WBGENE00007042, WBGENE00010428, WBGENE00017478, WBGENE00000876, WBGENE00000100, WBGENE00000102, WBGENE00000973, WBGENE00004068,…	182	1723	7838	1.32472	0.99998	0.470872	24.3655
GOTERM_BP_FAT	GO:0040009~regulation of growth rate	53	15.2738	0.0190716	WBGENE00019477, WBGENE00018755, WBGENE00016006, WBGENE00012769, WBGENE00007030, WBGENE00003827, WBGENE00004930, WBGENE00011733, WBGENE00003040, WBGENE00001240, WBGENE00003044, WBGENE00000908, WBGENE00013682, WBGENE00004739, WBGENE00003858, WBGENE00001516, WBGENE00004130, WBGENE00007042, WBGENE00010428, WBGENE00017478, WBGENE00000876, WBGENE00000100, WBGENE00000102, WBGENE00000973, WBGENE00004068,…	182	1724	7838	1.32395	0.999982	0.455358	24.5922
GOTERM_BP_FAT	GO:0045927~positive regulation of growth	57	16.4265	0.02364	WBGENE00019477, WBGENE00018755, WBGENE00016006, WBGENE00012769, WBGENE00007030, WBGENE00020784, WBGENE00003827, WBGENE00004930, WBGENE00011733, WBGENE00003040, WBGENE00001240, WBGENE00003044, WBGENE00000908, WBGENE00013682, WBGENE00004739, WBGENE00003858, WBGENE00001516, WBGENE00004130, WBGENE00007042, WBGENE00010428, WBGENE00017478, WBGENE00000876, WBGENE00000100, WBGENE00000102, WBGENE00000973,…	182	1904	7838	1.28926	0.999999	0.493099	29.5796
GOTERM_BP_FAT	GO:0040008~regulation of growth	58	16.7147	0.0294415	WBGENE00019477, WBGENE00018755, WBGENE00016006, WBGENE00012769, WBGENE00007030, WBGENE00020784, WBGENE00003827, WBGENE00004930, WBGENE00011733, WBGENE00003040, WBGENE00001240, WBGENE00003044, WBGENE00000908, WBGENE00013682, WBGENE00004739, WBGENE00003858, WBGENE00001516, WBGENE00001173, WBGENE00004130, WBGENE00007042, WBGENE00010428, WBGENE00017478, WBGENE00000876, WBGENE00000100, WBGENE00000102,…	182	1967	7838	1.26986	1	0.521929	35.4704
Annotation Cluster 10	Enrichment Score: 1.6366884358908493
Category	Term	Count	%	PValue	Genes	List Total	Pop Hits	Pop Total	Fold Enrichment	Bonferroni	Benjamini	FDR
GOTERM_MF_FAT	GO:0046527~glucosyltransferase activity	3	0.864553	0.00490849	WBGENE00006603, WBGENE00006602, WBGENE00001793	153	5	6686	26.2196	0.714852	0.714852	6.21096
GOTERM_MF_FAT	GO:0035251~UDP-glucosyltransferase activity	3	0.864553	0.00490849	WBGENE00006603, WBGENE00006602, WBGENE00001793	153	5	6686	26.2196	0.714852	0.714852	6.21096
SP_PIR_KEYWORDS	glycosyltransferase	6	1.72911	0.0314573	WBGENE00006603, WBGENE00006602, WBGENE00001631, WBGENE00020696, WBGENE00001793, WBGENE00003858	336	103	19674	3.41089	0.989313	0.21249	31.4815
GOTERM_BP_FAT	GO:0034637~cellular carbohydrate biosynthetic process	3	0.864553	0.0767909	WBGENE00006603, WBGENE00006602, WBGENE00001793	182	20	7838	6.45989	1	0.726555	69.0006
GOTERM_BP_FAT	GO:0016051~carbohydrate biosynthetic process	3	0.864553	0.112624	WBGENE00006603, WBGENE00006602, WBGENE00001793	182	25	7838	5.16791	1	0.80129	82.6483

## Sheet: TableS4-B
	TableS4B: DAF-16-Specific UP Gene Functional Classification
Gene Group 1	Enrichment Score: 2.184310400359567
WORMBASE_GENE_ID	Gene Name
WBGene00001397	FATty acid desaturase
WBGene00001394	FATty acid desaturase
WBGene00001239	fatty acid ELOngation
WBGene00009439	MaLonyl CoA Decarboxylase
Gene Group 2	Enrichment Score: 1.770201326775638
WORMBASE_GENE_ID	Gene Name
WBGene00006941	mammalian WNK-type protein kinase homolog
WBGene00011299	Inhibitor of NFKappaB Kinase Epsilon subunit homolog
WBGene00004182	Pim (mammalian oncogene) Related Kinase
WBGene00002192	protein KINase
WBGene00006599	TPA (tetradecanoyl phorbol acetate) resistant
WBGene00003030	abnormal cell LINeage
WBGene00003407	Multidrug Resistance Protein family
WBGene00003916	abnormal embryonic PARtitioning of cytoplasm
WBGene00001173	EGg Laying defective
WBGene00002207	protein KINase
WBGene00010850	M04C3.1
WBGene00003048	Loss of InTestine
WBGene00006862	Unidentified Vitellogenin-linked Transcript
WBGene00000102	AKT kinase family
WBGene00004068	PaNtothenate Kinase
WBGene00001160	Elongation Factor Kinase
WBGene00004762	Suppressor/Enhancer of Lin-12
WBGene00000103	AKT kinase family
WBGene00000898	abnormal DAuer Formation
WBGene00011304	MAP kinase iNtegrating Kinase (MNK) homolog
Gene Group 3	Enrichment Score: 1.6503048579534256
WORMBASE_GENE_ID	Gene Name
WBGene00001240	fatty acid ELOngation
WBGene00012769	Y41E3.11
WBGene00003826	NOT-Like (yeast CCR4/NOT complex component)
WBGene00003968	Pharyngeal Enhancer Binding
WBGene00004739	Suppressor of Constitutive Dauer formation
WBGene00011733	T12D8.5
WBGene00000876	CYclin L
WBGene00003473	MeTaLlothionein
WBGene00001244	fatty acid ELOngation
WBGene00019946	R08C7.2
WBGene00017641	Chromosome-Segregation and RNAi deficient
WBGene00000973	DeHydrogenases, Short chain
WBGene00004130	KETtiN (Drosophila actin-binding) homolog
WBGene00007030	Enhancer of PolyComb-like
WBGene00000100	Apical Junction Molecule
WBGene00003044	LIn-26 Related
WBGene00021009	AFaDin (actin filament binding protein) homolog
WBGene00001561	GEX Interacting protein
WBGene00007554	Protein Phosphatase 2A (Two A) Regulatory subunit
WBGene00013682	Y105E8A.25
WBGene00007042	PolyBRoMo domain containing
WBGene00020031	R12E2.2
WBGene00001649	Gut OBstructed or defective
WBGene00003423	MuSashI (fly neural) family
WBGene00008707	F11E6.3
WBGene00003378	Myc and Mondo-Like
WBGene00004192	PeRoXisome assembly factor
WBGene00018755	Beta-Carotene 15,15'-MonoOxygenase
WBGene00008166	C47G2.5
WBGene00008506	F01G10.1
WBGene00015274	Zinc finger Transcription Factor family
WBGene00018952	F56C9.8
WBGene00016006	FiLamiN (actin binding protein) Alpha

## Sheet: TableS4-C
	TableS4C: DAF-16-Specific DOWN Functional Annotation Categories
Annotation Cluster 1	Enrichment Score: 8.579915999086865
Category	Term	Count	%	PValue	Genes	List Total	Pop Hits	Pop Total	Fold Enrichment	Bonferroni	Benjamini	FDR
GOTERM_BP_FAT	GO:0006412~translation	22	11.1675	3.62347e-13	WBGENE00004481, WBGENE00004493, WBGENE00004409, WBGENE00004492, WBGENE00006936, WBGENE00004485, WBGENE00004497, WBGENE00012768, WBGENE00003815, WBGENE00004440, WBGENE00004490, WBGENE00001234, WBGENE00004454, WBGENE00004451, WBGENE00021350, WBGENE00015965, WBGENE00004434, WBGENE00004426, WBGENE00002083, WBGENE00016493, WBGENE00004189, WBGENE00004456	91	249	7838	7.61004	7.89981e-11	7.89981e-11	4.60609e-10
KEGG_PATHWAY	cel03010:Ribosome	16	8.12183	4.19811e-12	WBGENE00004494, WBGENE00004481, WBGENE00004493, WBGENE00004409, WBGENE00004492, WBGENE00004485, WBGENE00004497, WBGENE00004490, WBGENE00004440, WBGENE00004454, WBGENE00004451, WBGENE00021350, WBGENE00004434, WBGENE00004426, WBGENE00016493, WBGENE00004456	32	83	1534	9.24096	1.63725e-10	1.63725e-10	3.81771e-09
SP_PIR_KEYWORDS	ribosomal protein	14	7.1066	1.86874e-11	WBGENE00004494, WBGENE00004481, WBGENE00004493, WBGENE00004409, WBGENE00004492, WBGENE00004485, WBGENE00004497, WBGENE00004490, WBGENE00004440, WBGENE00004454, WBGENE00004451, WBGENE00004434, WBGENE00016493, WBGENE00004456	195	100	19674	14.1249	1.94349e-09	1.94349e-09	2.08949e-08
GOTERM_CC_FAT	GO:0005840~ribosome	16	8.12183	2.95896e-11	WBGENE00004494, WBGENE00004481, WBGENE00004493, WBGENE00004409, WBGENE00004492, WBGENE00004485, WBGENE00004497, WBGENE00004490, WBGENE00004440, WBGENE00004454, WBGENE00004451, WBGENE00021350, WBGENE00004434, WBGENE00004426, WBGENE00016493, WBGENE00004456	81	156	7912	10.0184	1.50907e-09	1.50907e-09	2.86249e-08
GOTERM_CC_FAT	GO:0030529~ribonucleoprotein complex	17	8.62944	1.24123e-10	WBGENE00004494, WBGENE00004481, WBGENE00004493, WBGENE00004409, WBGENE00004492, WBGENE00004485, WBGENE00004497, WBGENE00007708, WBGENE00004440, WBGENE00004490, WBGENE00004454, WBGENE00004451, WBGENE00021350, WBGENE00004434, WBGENE00004426, WBGENE00016493, WBGENE00004456	81	203	7912	8.18002	6.33028e-09	3.16514e-09	1.20076e-07
SP_PIR_KEYWORDS	ribonucleoprotein	14	7.1066	2.15349e-10	WBGENE00004494, WBGENE00004481, WBGENE00004409, WBGENE00004492, WBGENE00004485, WBGENE00004497, WBGENE00007708, WBGENE00004490, WBGENE00004440, WBGENE00004454, WBGENE00004451, WBGENE00004434, WBGENE00016493, WBGENE00004456	195	121	19674	11.6735	2.23963e-08	1.11982e-08	2.40788e-07
GOTERM_MF_FAT	GO:0003735~structural constituent of ribosome	15	7.61421	4.82302e-09	WBGENE00004481, WBGENE00004493, WBGENE00004409, WBGENE00004492, WBGENE00004485, WBGENE00004497, WBGENE00004490, WBGENE00004440, WBGENE00004454, WBGENE00004451, WBGENE00021350, WBGENE00004434, WBGENE00004426, WBGENE00016493, WBGENE00004456	89	146	6686	7.71818	7.13807e-07	7.13807e-07	5.74612e-06
GOTERM_MF_FAT	GO:0005198~structural molecule activity	19	9.64467	2.87372e-05	WBGENE00004481, WBGENE00008476, WBGENE00004493, WBGENE00004409, WBGENE00004492, WBGENE00004485, WBGENE00004497, WBGENE00000754, WBGENE00004440, WBGENE00004490, WBGENE00004454, WBGENE00004451, WBGENE00021350, WBGENE00004434, WBGENE00001076, WBGENE00000671, WBGENE00004426, WBGENE00016493, WBGENE00004456	89	468	6686	3.04989	0.00424414	0.00212433	0.034232
GOTERM_CC_FAT	GO:0043232~intracellular non-membrane-bounded organelle	17	8.62944	7.1385e-05	WBGENE00004494, WBGENE00004481, WBGENE00004493, WBGENE00004409, WBGENE00004492, WBGENE00004485, WBGENE00004497, WBGENE00007708, WBGENE00004440, WBGENE00004490, WBGENE00004454, WBGENE00004451, WBGENE00021350, WBGENE00004434, WBGENE00004426, WBGENE00016493, WBGENE00004456	81	535	7912	3.10382	0.00363415	0.00121285	0.0690363
GOTERM_CC_FAT	GO:0043228~non-membrane-bounded organelle	17	8.62944	7.1385e-05	WBGENE00004494, WBGENE00004481, WBGENE00004493, WBGENE00004409, WBGENE00004492, WBGENE00004485, WBGENE00004497, WBGENE00007708, WBGENE00004440, WBGENE00004490, WBGENE00004454, WBGENE00004451, WBGENE00021350, WBGENE00004434, WBGENE00004426, WBGENE00016493, WBGENE00004456	81	535	7912	3.10382	0.00363415	0.00121285	0.0690363
Annotation Cluster 2	Enrichment Score: 3.5777344795146213
Category	Term	Count	%	PValue	Genes	List Total	Pop Hits	Pop Total	Fold Enrichment	Bonferroni	Benjamini	FDR
SP_PIR_KEYWORDS	signal	21	10.6599	8.15854e-09	WBGENE00001863, WBGENE00007459, WBGENE00003572, WBGENE00019479, WBGENE00002255, WBGENE00003813, WBGENE00000785, WBGENE00003169, WBGENE00012878, WBGENE00001385, WBGENE00013275, WBGENE00022770, WBGENE00002199, WBGENE00015965, WBGENE00003768, WBGENE00003769, WBGENE00022801, WBGENE00022072, WBGENE00012880, WBGENE00020216, WBGENE00017969	195	424	19674	4.99702	8.48487e-07	2.82829e-07	9.12228e-06
UP_SEQ_FEATURE	signal peptide	21	10.6599	1.4302e-05	WBGENE00001863, WBGENE00007459, WBGENE00003572, WBGENE00019479, WBGENE00002255, WBGENE00003813, WBGENE00000785, WBGENE00003169, WBGENE00012878, WBGENE00001385, WBGENE00013275, WBGENE00022770, WBGENE00002199, WBGENE00015965, WBGENE00003768, WBGENE00003769, WBGENE00022801, WBGENE00022072, WBGENE00012880, WBGENE00020216, WBGENE00017969	58	422	3249	2.78759	0.00145775	0.00145775	0.0159323
SP_PIR_KEYWORDS	glycoprotein	13	6.59898	0.00131113	WBGENE00009493, WBGENE00019479, WBGENE00003813, WBGENE00013275, WBGENE00022770, WBGENE00002199, WBGENE00015965, WBGENE00007753, WBGENE00022801, WBGENE00022072, WBGENE00012880, WBGENE00017969, WBGENE00020216	195	435	19674	3.01517	0.127547	0.0269204	1.45626
SP_PIR_KEYWORDS	Secreted	8	4.06091	0.00146169	WBGENE00007459, WBGENE00003768, WBGENE00003769, WBGENE00002255, WBGENE00012880, WBGENE00012878, WBGENE00001385, WBGENE00013275	195	169	19674	4.77597	0.141121	0.0250358	1.62225
GOTERM_CC_FAT	GO:0005576~extracellular region	9	4.56853	0.0129313	WBGENE00007459, WBGENE00003768, WBGENE00003769, WBGENE00002255, WBGENE00016918, WBGENE00012880, WBGENE00012878, WBGENE00001385, WBGENE00013275	81	311	7912	2.82672	0.485108	0.124324	11.8308
UP_SEQ_FEATURE	glycosylation site:N-linked (GlcNAc...)	12	6.09137	0.118152	WBGENE00009493, WBGENE00019479, WBGENE00003813, WBGENE00007753, WBGENE00022801, WBGENE00012880, WBGENE00020216, WBGENE00017969, WBGENE00022770, WBGENE00013275, WBGENE00002199, WBGENE00015965	58	426	3249	1.57795	0.999997	0.998359	75.3596
Annotation Cluster 3	Enrichment Score: 3.2807972807217936
Category	Term	Count	%	PValue	Genes	List Total	Pop Hits	Pop Total	Fold Enrichment	Bonferroni	Benjamini	FDR
GOTERM_BP_FAT	GO:0018988~molting cycle, protein-based cuticle	11	5.58376	0.000518355	WBGENE00008476, WBGENE00004492, WBGENE00006936, WBGENE00004426, WBGENE00019760, WBGENE00004485, WBGENE00004497, WBGENE00000522, WBGENE00001303, WBGENE00004490, WBGENE00004454	91	248	7838	3.82037	0.106877	0.054948	0.656868
GOTERM_BP_FAT	GO:0018996~molting cycle, collagen and cuticulin-based cuticle	11	5.58376	0.000518355	WBGENE00008476, WBGENE00004492, WBGENE00006936, WBGENE00004426, WBGENE00019760, WBGENE00004485, WBGENE00004497, WBGENE00000522, WBGENE00001303, WBGENE00004490, WBGENE00004454	91	248	7838	3.82037	0.106877	0.054948	0.656868
GOTERM_BP_FAT	GO:0042303~molting cycle	11	5.58376	0.000535001	WBGENE00008476, WBGENE00004492, WBGENE00006936, WBGENE00004426, WBGENE00019760, WBGENE00004485, WBGENE00004497, WBGENE00000522, WBGENE00001303, WBGENE00004490, WBGENE00004454	91	249	7838	3.80502	0.110114	0.0381407	0.677896
Annotation Cluster 4	Enrichment Score: 2.974869804736672
Category	Term	Count	%	PValue	Genes	List Total	Pop Hits	Pop Total	Fold Enrichment	Bonferroni	Benjamini	FDR
GOTERM_BP_FAT	GO:0006412~translation	22	11.1675	3.62347e-13	WBGENE00004481, WBGENE00004493, WBGENE00004409, WBGENE00004492, WBGENE00006936, WBGENE00004485, WBGENE00004497, WBGENE00012768, WBGENE00003815, WBGENE00004440, WBGENE00004490, WBGENE00001234, WBGENE00004454, WBGENE00004451, WBGENE00021350, WBGENE00015965, WBGENE00004434, WBGENE00004426, WBGENE00002083, WBGENE00016493, WBGENE00004189, WBGENE00004456	91	249	7838	7.61004	7.89981e-11	7.89981e-11	4.60609e-10
GOTERM_BP_FAT	GO:0040007~growth	28	14.2132	0.00220196	WBGENE00004493, WBGENE00004492, WBGENE00006936, WBGENE00014224, WBGENE00004490, WBGENE00018361, WBGENE00001234, WBGENE00004454, WBGENE00004451, WBGENE00001076, WBGENE00017289, WBGENE00004426, WBGENE00007463, WBGENE00008476, WBGENE00004481, WBGENE00019760, WBGENE00004485, WBGENE00017830, WBGENE00003815, WBGENE00004440, WBGENE00004434, WBGENE00019322, WBGENE00001303, WBGENE00002083, WBGENE00000276,…	91	1364	7838	1.7681	0.381561	0.113203	2.76304
GOTERM_BP_FAT	GO:0040010~positive regulation of growth rate	32	16.2437	0.00433819	WBGENE00004494, WBGENE00000412, WBGENE00006936, WBGENE00014224, WBGENE00004497, WBGENE00009925, WBGENE00004490, WBGENE00001234, WBGENE00004451, WBGENE00017289, WBGENE00004426, WBGENE00000512, WBGENE00007463, WBGENE00010266, WBGENE00008476, WBGENE00004481, WBGENE00007708, WBGENE00019017, WBGENE00017830, WBGENE00018646, WBGENE00004440, WBGENE00002199, WBGENE00004434, WBGENE00001581, WBGENE00010470,…	91	1723	7838	1.59966	0.6124	0.172674	5.37621
GOTERM_BP_FAT	GO:0040009~regulation of growth rate	32	16.2437	0.00437801	WBGENE00004494, WBGENE00000412, WBGENE00006936, WBGENE00014224, WBGENE00004497, WBGENE00009925, WBGENE00004490, WBGENE00001234, WBGENE00004451, WBGENE00017289, WBGENE00004426, WBGENE00000512, WBGENE00007463, WBGENE00010266, WBGENE00008476, WBGENE00004481, WBGENE00007708, WBGENE00019017, WBGENE00017830, WBGENE00018646, WBGENE00004440, WBGENE00002199, WBGENE00004434, WBGENE00001581, WBGENE00010470,…	91	1724	7838	1.59874	0.615765	0.147359	5.4243
GOTERM_BP_FAT	GO:0040008~regulation of growth	34	17.2589	0.00946109	WBGENE00004494, WBGENE00000412, WBGENE00006936, WBGENE00014224, WBGENE00004497, WBGENE00009925, WBGENE00004490, WBGENE00004454, WBGENE00001234, WBGENE00004451, WBGENE00017289, WBGENE00004426, WBGENE00000512, WBGENE00007463, WBGENE00010266, WBGENE00008476, WBGENE00004481, WBGENE00007708, WBGENE00019017, WBGENE00017830, WBGENE00018646, WBGENE00004440, WBGENE00002199, WBGENE00004434, WBGENE00001581,…	91	1967	7838	1.48881	0.874109	0.228209	11.3815
GOTERM_BP_FAT	GO:0045927~positive regulation of growth	33	16.7513	0.0105816	WBGENE00004494, WBGENE00000412, WBGENE00006936, WBGENE00014224, WBGENE00004497, WBGENE00009925, WBGENE00004490, WBGENE00004454, WBGENE00001234, WBGENE00004451, WBGENE00017289, WBGENE00004426, WBGENE00000512, WBGENE00007463, WBGENE00010266, WBGENE00008476, WBGENE00004481, WBGENE00007708, WBGENE00019017, WBGENE00017830, WBGENE00018646, WBGENE00004440, WBGENE00002199, WBGENE00004434, WBGENE00001581,…	91	1904	7838	1.49283	0.901636	0.227154	12.6473
GOTERM_BP_FAT	GO:0002119~nematode larval development	30	15.2284	0.0205418	WBGENE00004493, WBGENE00004492, WBGENE00006936, WBGENE00014224, WBGENE00021645, WBGENE00004490, WBGENE00018361, WBGENE00001234, WBGENE00004454, WBGENE00004451, WBGENE00001076, WBGENE00017289, WBGENE00004426, WBGENE00007463, WBGENE00008476, WBGENE00004481, WBGENE00019760, WBGENE00004485, WBGENE00017830, WBGENE00003815, WBGENE00004440, WBGENE00004434, WBGENE00002025, WBGENE00019322, WBGENE00002083,…	91	1760	7838	1.46816	0.989163	0.337239	23.1888
GOTERM_BP_FAT	GO:0002164~larval development	30	15.2284	0.0206935	WBGENE00004493, WBGENE00004492, WBGENE00006936, WBGENE00014224, WBGENE00021645, WBGENE00004490, WBGENE00018361, WBGENE00001234, WBGENE00004454, WBGENE00004451, WBGENE00001076, WBGENE00017289, WBGENE00004426, WBGENE00007463, WBGENE00008476, WBGENE00004481, WBGENE00019760, WBGENE00004485, WBGENE00017830, WBGENE00003815, WBGENE00004440, WBGENE00004434, WBGENE00002025, WBGENE00019322, WBGENE00002083,…	91	1761	7838	1.46732	0.989522	0.316054	23.3399
GOTERM_BP_FAT	GO:0009791~post-embryonic development	30	15.2284	0.0235823	WBGENE00004493, WBGENE00004492, WBGENE00006936, WBGENE00014224, WBGENE00021645, WBGENE00004490, WBGENE00018361, WBGENE00001234, WBGENE00004454, WBGENE00004451, WBGENE00001076, WBGENE00017289, WBGENE00004426, WBGENE00007463, WBGENE00008476, WBGENE00004481, WBGENE00019760, WBGENE00004485, WBGENE00017830, WBGENE00003815, WBGENE00004440, WBGENE00004434, WBGENE00002025, WBGENE00019322, WBGENE00002083,…	91	1779	7838	1.45248	0.994497	0.310377	26.1651
GOTERM_BP_FAT	GO:0009792~embryonic development ending in birth or egg hatching	37	18.7817	0.117282	WBGENE00004494, WBGENE00004409, WBGENE00006936, WBGENE00014224, WBGENE00004490, WBGENE00004454, WBGENE00018361, WBGENE00001234, WBGENE00004451, WBGENE00004426, WBGENE00000512, WBGENE00022801, WBGENE00007463, WBGENE00020216, WBGENE00008476, WBGENE00004481, WBGENE00004485, WBGENE00017830, WBGENE00003813, WBGENE00003815, WBGENE00004440, WBGENE00021350, WBGENE00002025, WBGENE00004434, WBGENE00006512,…	91	2629	7838	1.2122	1	0.798049	79.5186
Annotation Cluster 5	Enrichment Score: 2.7367241335030705
Category	Term	Count	%	PValue	Genes	List Total	Pop Hits	Pop Total	Fold Enrichment	Bonferroni	Benjamini	FDR
SP_PIR_KEYWORDS	Secreted	8	4.06091	0.00146169	WBGENE00007459, WBGENE00003768, WBGENE00003769, WBGENE00002255, WBGENE00012880, WBGENE00012878, WBGENE00001385, WBGENE00013275	195	169	19674	4.77597	0.141121	0.0250358	1.62225
PIR_SUPERFAMILY	PIRSF017548:uncharacterized protein	3	1.52284	0.00162305	WBGENE00007459, WBGENE00012880, WBGENE00012878	77	4	4541	44.2305	0.127548	0.127548	1.72846
INTERPRO	IPR009981:Protein of unknown function DUF1505	3	1.52284	0.002598	WBGENE00007459, WBGENE00012880, WBGENE00012878	156	7	13633	37.4533	0.484879	0.282281	3.33316
Annotation Cluster 6	Enrichment Score: 1.849321288358245
Category	Term	Count	%	PValue	Genes	List Total	Pop Hits	Pop Total	Fold Enrichment	Bonferroni	Benjamini	FDR
SP_PIR_KEYWORDS	lipid-binding	4	2.03046	0.000579761	WBGENE00002257, WBGENE00002255, WBGENE00002259, WBGENE00001385	195	17	19674	23.7394	0.0585299	0.0149651	0.646337
INTERPRO	IPR012674:Calycin	3	1.52284	0.00544377	WBGENE00002257, WBGENE00002255, WBGENE00002259	156	10	13633	26.2173	0.751411	0.371226	6.86627
PIR_SUPERFAMILY	PIRSF002390:lipid binding protein, FABP type	3	1.52284	0.00725164	WBGENE00002257, WBGENE00002255, WBGENE00002259	77	8	4541	22.1153	0.457386	0.263376	7.5148
INTERPRO	IPR000463:Cytosolic fatty-acid binding	3	1.52284	0.00786605	WBGENE00002257, WBGENE00002255, WBGENE00002259	156	12	13633	21.8478	0.866516	0.331524	9.77928
GOTERM_MF_FAT	GO:0008289~lipid binding	4	2.03046	0.126323	WBGENE00002257, WBGENE00002255, WBGENE00002259, WBGENE00001385	89	94	6686	3.19675	1	0.942457	79.9894
SP_PIR_KEYWORDS	transport	8	4.06091	0.352574	WBGENE00002257, WBGENE00003572, WBGENE00009493, WBGENE00002255, WBGENE00021948, WBGENE00002259, WBGENE00003813, WBGENE00001303	195	583	19674	1.38446	1	0.918885	99.2258

## Sheet: TableS4-D
	TableS4D: DAF-16-Specific DOWN Gene Functional Classification
Gene Group 1	Enrichment Score: 3.8385867854558633
WORMBASE_GENE_ID	Gene Name
WBGene00012880	UPF0375 protein Y45F10C.4
WBGene00013275	BTB (Broad/complex/Tramtrack/Bric a brac) domain protein
WBGene00007459	UPF0375 protein C08F11.12
WBGene00001385	Fatty Acid/Retinol binding protein
WBGene00002255	Lipid Binding Protein
WBGene00012878	UPF0375 protein Y45F10C.2
Gene Group 2	Enrichment Score: 3.080639242727261
WORMBASE_GENE_ID	Gene Name
WBGene00007708	Putative H/ACA ribonucleoprotein complex subunit 3-like protein
WBGene00004493	Ribosomal Protein, Small subunit
WBGene00016493	60S acidic ribosomal protein P2
WBGene00000412	CaDmium Responsive
WBGene00004434	Ribosomal Protein, Large subunit
WBGene00004440	Ribosomal Protein, Large subunit
WBGene00000276	mammalian BYstiN (adhesion protein) related
WBGene00004409	Ribosomal protein, Large subunit, Acidic (P1)
WBGene00004492	Ribosomal Protein, Small subunit
WBGene00004497	Ribosomal Protein, Small subunit
WBGene00010266	DAF-16/FOXO Controlled, germline Tumor affecting
WBGene00004426	Ribosomal Protein, Large subunit
WBGene00004456	Ribosomal Protein, Large subunit
WBGene00008476	E03H4.8
WBGene00017289	F09E5.11
WBGene00004451	Ribosomal Protein, Large subunit
WBGene00010470	CaDmium Responsive
WBGene00018361	F42G8.10
WBGene00001234	Eukaryotic Initiation Factor
WBGene00017830	RNA Polymerase II (B) subunit
WBGene00010579	Protein jagunal homolog
WBGene00020998	W03F8.10
WBGene00004481	Ribosomal Protein, Small subunit
WBGene00021350	Y37E3.8
WBGene00018646	F49F1.6
WBGene00001076	DumPY : shorter than wild-type
WBGene00019017	F57F4.4
WBGene00004490	Ribosomal Protein, Small subunit
WBGene00001581	GEI-4(Four) Interacting protein
WBGene00014224	Uncharacterized protein ZK1098.7
WBGene00004454	Ribosomal Protein, Large subunit
WBGene00004485	Ribosomal Protein, Small subunit
WBGene00004494	Ribosomal Protein, Small subunit
WBGene00007463	C08H9.2
Gene Group 3	Enrichment Score: 2.039065441122969
WORMBASE_GENE_ID	Gene Name
WBGene00003959	Prolyl Carboxy Peptidase like
WBGene00022801	Prolyl Carboxy Peptidase like
WBGene00003957	Prolyl Carboxy Peptidase like
WBGene00017969	Uncharacterized serine carboxypeptidase F32A5.3
Gene Group 4	Enrichment Score: 1.7908995760476967
WORMBASE_GENE_ID	Gene Name
WBGene00003768	Neuropeptide-Like Protein
WBGene00003765	Neuropeptide-Like Protein
WBGene00003769	Neuropeptide-Like Protein
WBGene00015046	Neuropeptide-Like Protein
Gene Group 5	Enrichment Score: 1.5573025104788876
WORMBASE_GENE_ID	Gene Name
WBGene00004189	Prolyl tRNA Synthetase
WBGene00003815	asparagiNyl tRNA Synthetase
WBGene00000512	Choline Kinase B
WBGene00006936	Valyl tRNA Synthetase
WBGene00011771	T14G8.3
WBGene00015965	UDP-GlucuronosylTransferase

## Sheet: TableS4-E
	TableS4E: TCER-1-Specific UP Functional Annotation Categories
Annotation Cluster 1	Enrichment Score: 5.965888404194499
Category	Term	Count	%	PValue	Genes	List Total	Pop Hits	Pop Total	Fold Enrichment	Bonferroni	Benjamini	FDR
GOTERM_BP_FAT	GO:0055114~oxidation reduction	25	11.8483	2.61692e-11	WBGENE00000967, WBGENE00020347, WBGENE00007963, WBGENE00010625, WBGENE00019473, WBGENE00014697, WBGENE00012860, WBGENE00000110, WBGENE00009902, WBGENE00008117, WBGENE00000986, WBGENE00000985, WBGENE00007362, WBGENE00000982, WBGENE00016860, WBGENE00015400, WBGENE00000988, WBGENE00008499, WBGENE00009165, WBGENE00016786, WBGENE00017082, WBGENE00011830, WBGENE00007964, WBGENE00015709, WBGENE00011938	99	382	7838	5.1814	6.90866e-09	6.90866e-09	3.42876e-08
SP_PIR_KEYWORDS	oxidoreductase	21	9.95261	4.67064e-11	WBGENE00000967, WBGENE00007963, WBGENE00008499, WBGENE00019473, WBGENE00014697, WBGENE00009165, WBGENE00012860, WBGENE00016786, WBGENE00017082, WBGENE00008117, WBGENE00000986, WBGENE00011830, WBGENE00007964, WBGENE00015709, WBGENE00000985, WBGENE00007362, WBGENE00000982, WBGENE00016860, WBGENE00015400, WBGENE00000988, WBGENE00011938	206	298	19674	6.73021	4.20357e-09	4.20357e-09	5.08106e-08
INTERPRO	IPR017973:Cytochrome P450, C-terminal region	12	5.6872	6.48557e-10	WBGENE00011830, WBGENE00007963, WBGENE00007964, WBGENE00015709, WBGENE00008499, WBGENE00007362, WBGENE00019473, WBGENE00014697, WBGENE00016860, WBGENE00016786, WBGENE00015400, WBGENE00017108	156	74	13633	14.1715	1.67328e-07	1.67328e-07	8.46711e-07
INTERPRO	IPR001128:Cytochrome P450	12	5.6872	1.00692e-09	WBGENE00011830, WBGENE00007963, WBGENE00007964, WBGENE00015709, WBGENE00008499, WBGENE00007362, WBGENE00019473, WBGENE00014697, WBGENE00016860, WBGENE00016786, WBGENE00015400, WBGENE00017108	156	77	13633	13.6194	2.59784e-07	1.29892e-07	1.31456e-06
GOTERM_MF_FAT	GO:0009055~electron carrier activity	17	8.05687	6.33665e-09	WBGENE00007963, WBGENE00008499, WBGENE00019473, WBGENE00014697, WBGENE00012860, WBGENE00016786, WBGENE00017082, WBGENE00017108, WBGENE00008117, WBGENE00011830, WBGENE00007964, WBGENE00015709, WBGENE00007362, WBGENE00008564, WBGENE00001262, WBGENE00016860, WBGENE00015400	88	206	6686	6.26997	1.05188e-06	1.05188e-06	7.69952e-06
SP_PIR_KEYWORDS	heme	13	6.16114	6.80549e-09	WBGENE00007963, WBGENE00008499, WBGENE00019473, WBGENE00014697, WBGENE00016786, WBGENE00007848, WBGENE00017108, WBGENE00011830, WBGENE00015709, WBGENE00007964, WBGENE00007362, WBGENE00016860, WBGENE00015400	206	124	19674	10.0126	6.12494e-07	3.06247e-07	7.40352e-06
INTERPRO	IPR017972:Cytochrome P450, conserved site	11	5.21327	1.18654e-08	WBGENE00007963, WBGENE00007964, WBGENE00015709, WBGENE00008499, WBGENE00007362, WBGENE00019473, WBGENE00014697, WBGENE00016860, WBGENE00016786, WBGENE00015400, WBGENE00017108	156	75	13633	12.8174	3.06127e-06	1.02042e-06	1.54907e-05
INTERPRO	IPR002401:Cytochrome P450, E-class, group I	11	5.21327	1.18654e-08	WBGENE00011830, WBGENE00007963, WBGENE00007964, WBGENE00015709, WBGENE00008499, WBGENE00007362, WBGENE00019473, WBGENE00014697, WBGENE00016860, WBGENE00016786, WBGENE00015400	156	75	13633	12.8174	3.06127e-06	1.02042e-06	1.54907e-05
SP_PIR_KEYWORDS	Monooxygenase	11	5.21327	2.69715e-08	WBGENE00011830, WBGENE00007963, WBGENE00007964, WBGENE00015709, WBGENE00008499, WBGENE00007362, WBGENE00019473, WBGENE00014697, WBGENE00016860, WBGENE00016786, WBGENE00015400	206	88	19674	11.9381	2.42743e-06	8.09144e-07	2.93416e-05
GOTERM_MF_FAT	GO:0020037~heme binding	13	6.16114	3.01489e-07	WBGENE00007963, WBGENE00008499, WBGENE00019473, WBGENE00014697, WBGENE00016786, WBGENE00007848, WBGENE00017108, WBGENE00011830, WBGENE00015709, WBGENE00007964, WBGENE00007362, WBGENE00016860, WBGENE00015400	88	145	6686	6.81176	5.0046e-05	2.50233e-05	0.000366332
GOTERM_MF_FAT	GO:0046906~tetrapyrrole binding	13	6.16114	3.50237e-07	WBGENE00007963, WBGENE00008499, WBGENE00019473, WBGENE00014697, WBGENE00016786, WBGENE00007848, WBGENE00017108, WBGENE00011830, WBGENE00015709, WBGENE00007964, WBGENE00007362, WBGENE00016860, WBGENE00015400	88	147	6686	6.71908	5.81376e-05	1.93796e-05	0.000425564
SP_PIR_KEYWORDS	iron	13	6.16114	1.24104e-06	WBGENE00007963, WBGENE00008499, WBGENE00019473, WBGENE00014697, WBGENE00016786, WBGENE00007848, WBGENE00017108, WBGENE00011830, WBGENE00015709, WBGENE00007964, WBGENE00007362, WBGENE00016860, WBGENE00015400	206	199	19674	6.23901	0.000111688	2.79231e-05	0.00135009
COG_ONTOLOGY	Secondary metabolites biosynthesis, transport, and catabolism	13	6.16114	1.99644e-06	WBGENE00007963, WBGENE00008499, WBGENE00019473, WBGENE00014697, WBGENE00016786, WBGENE00017108, WBGENE00011830, WBGENE00015709, WBGENE00007964, WBGENE00007362, WBGENE00020436, WBGENE00016860, WBGENE00015400	36	81	1118	4.98422	2.79499e-05	2.79499e-05	0.00135616
GOTERM_MF_FAT	GO:0005506~iron ion binding	15	7.109	5.91024e-06	WBGENE00007963, WBGENE00008499, WBGENE00019473, WBGENE00014697, WBGENE00016786, WBGENE00007848, WBGENE00009902, WBGENE00017108, WBGENE00011830, WBGENE00007964, WBGENE00015709, WBGENE00007362, WBGENE00001262, WBGENE00016860, WBGENE00015400	88	262	6686	4.34984	0.000980622	0.000245246	0.00718117
GOTERM_BP_FAT	GO:0009410~response to xenobiotic stimulus	4	1.89573	3.68938e-05	WBGENE00007362, WBGENE00019473, WBGENE00016786, WBGENE00015400	99	6	7838	52.7811	0.00969286	0.00485823	0.0483284
SP_PIR_KEYWORDS	metalloprotein	8	3.79147	6.12712e-05	WBGENE00011830, WBGENE00007964, WBGENE00015709, WBGENE00008499, WBGENE00019473, WBGENE00016860, WBGENE00017108, WBGENE00007848	206	95	19674	8.04251	0.0054994	0.00110231	0.0666352
SP_PIR_KEYWORDS	metal-binding	24	11.3744	0.000498772	WBGENE00003602, WBGENE00007963, WBGENE00006946, WBGENE00002238, WBGENE00008499, WBGENE00008149, WBGENE00019473, WBGENE00004496, WBGENE00003522, WBGENE00014697, WBGENE00009477, WBGENE00016786, WBGENE00007848, WBGENE00017082, WBGENE00017108, WBGENE00011830, WBGENE00022471, WBGENE00007964, WBGENE00015709, WBGENE00007362, WBGENE00016860, WBGENE00015400, WBGENE00003474, WBGENE00004033	206	1033	19674	2.21889	0.0439075	0.00745551	0.541266
GOTERM_MF_FAT	GO:0043169~cation binding	34	16.1137	0.0509985	WBGENE00003602, WBGENE00007963, WBGENE00019473, WBGENE00004496, WBGENE00014697, WBGENE00004003, WBGENE00003522, WBGENE00011556, WBGENE00003091, WBGENE00009902, WBGENE00012225, WBGENE00011803, WBGENE00007362, WBGENE00016860, WBGENE00001262, WBGENE00015400, WBGENE00003474, WBGENE00004033, WBGENE00006946, WBGENE00008499, WBGENE00008149, WBGENE00009477, WBGENE00016786, WBGENE00008706, WBGENE00017082,…	88	1960	6686	1.31797	0.999832	0.619196	47.061
GOTERM_MF_FAT	GO:0043167~ion binding	34	16.1137	0.0530206	WBGENE00003602, WBGENE00007963, WBGENE00019473, WBGENE00004496, WBGENE00014697, WBGENE00004003, WBGENE00003522, WBGENE00011556, WBGENE00003091, WBGENE00009902, WBGENE00012225, WBGENE00011803, WBGENE00007362, WBGENE00016860, WBGENE00001262, WBGENE00015400, WBGENE00003474, WBGENE00004033, WBGENE00006946, WBGENE00008499, WBGENE00008149, WBGENE00009477, WBGENE00016786, WBGENE00008706, WBGENE00017082,…	88	1966	6686	1.31395	0.999882	0.595189	48.4155
GOTERM_MF_FAT	GO:0046914~transition metal ion binding	28	13.2701	0.0629623	WBGENE00003602, WBGENE00007963, WBGENE00019473, WBGENE00004496, WBGENE00003522, WBGENE00014697, WBGENE00004003, WBGENE00009902, WBGENE00011803, WBGENE00007362, WBGENE00001262, WBGENE00016860, WBGENE00015400, WBGENE00003474, WBGENE00004033, WBGENE00006946, WBGENE00008499, WBGENE00009477, WBGENE00016786, WBGENE00017082, WBGENE00007848, WBGENE00017108, WBGENE00011830, WBGENE00022471, WBGENE00015709,…	88	1567	6686	1.3576	0.99998	0.625209	54.624
GOTERM_MF_FAT	GO:0046872~metal ion binding	31	14.6919	0.134144	WBGENE00003602, WBGENE00007963, WBGENE00019473, WBGENE00004496, WBGENE00003522, WBGENE00014697, WBGENE00004003, WBGENE00011556, WBGENE00009902, WBGENE00011803, WBGENE00007362, WBGENE00016860, WBGENE00001262, WBGENE00015400, WBGENE00003474, WBGENE00004033, WBGENE00006946, WBGENE00008499, WBGENE00008149, WBGENE00009477, WBGENE00016786, WBGENE00017082, WBGENE00007848, WBGENE00017108, WBGENE00011830,…	88	1910	6686	1.23314	1	0.775613	82.6254
Annotation Cluster 2	Enrichment Score: 3.833464577502465
Category	Term	Count	%	PValue	Genes	List Total	Pop Hits	Pop Total	Fold Enrichment	Bonferroni	Benjamini	FDR
INTERPRO	IPR002213:UDP-glucuronosyl/UDP-glucosyltransferase	11	5.21327	2.86095e-08	WBGENE00007073, WBGENE00015369, WBGENE00015449, WBGENE00019515, WBGENE00013906, WBGENE00008486, WBGENE00010904, WBGENE00015692, WBGENE00015141, WBGENE00012788, WBGENE00007455	156	82	13633	11.7232	7.38123e-06	1.84531e-06	3.73506e-05
GOTERM_BP_FAT	GO:0030258~lipid modification	7	3.31754	9.50811e-05	WBGENE00007073, WBGENE00020347, WBGENE00015369, WBGENE00008564, WBGENE00008486, WBGENE00015692, WBGENE00015141	99	60	7838	9.2367	0.0247902	0.00833262	0.124506
GOTERM_BP_FAT	GO:0030259~lipid glycosylation	5	2.36967	0.00212671	WBGENE00007073, WBGENE00015369, WBGENE00008486, WBGENE00015692, WBGENE00015141	99	44	7838	8.99679	0.42996	0.131087	2.75089
GOTERM_MF_FAT	GO:0030246~carbohydrate binding	6	2.8436	0.0801362	WBGENE00007073, WBGENE00015369, WBGENE00008486, WBGENE00015692, WBGENE00018877, WBGENE00015141	88	177	6686	2.5755	0.999999	0.655827	63.758
Annotation Cluster 3	Enrichment Score: 3.474004173488611
Category	Term	Count	%	PValue	Genes	List Total	Pop Hits	Pop Total	Fold Enrichment	Bonferroni	Benjamini	FDR
INTERPRO	IPR002213:UDP-glucuronosyl/UDP-glucosyltransferase	11	5.21327	2.86095e-08	WBGENE00007073, WBGENE00015369, WBGENE00015449, WBGENE00019515, WBGENE00013906, WBGENE00008486, WBGENE00010904, WBGENE00015692, WBGENE00015141, WBGENE00012788, WBGENE00007455	156	82	13633	11.7232	7.38123e-06	1.84531e-06	3.73506e-05
SP_PIR_KEYWORDS	glycosyltransferase	5	2.36967	0.0227528	WBGENE00013906, WBGENE00010904, WBGENE00015692, WBGENE00015141, WBGENE00007455	206	103	19674	4.63616	0.873992	0.22812	22.1496
SP_PIR_KEYWORDS	transferase	11	5.21327	0.0581355	WBGENE00015369, WBGENE00015449, WBGENE00019515, WBGENE00013906, WBGENE00010904, WBGENE00015692, WBGENE00015141, WBGENE00011938, WBGENE00004033, WBGENE00009952, WBGENE00007455	206	542	19674	1.93829	0.99544	0.416695	47.8773
Annotation Cluster 4	Enrichment Score: 1.808526991459399
Category	Term	Count	%	PValue	Genes	List Total	Pop Hits	Pop Total	Fold Enrichment	Bonferroni	Benjamini	FDR
GOTERM_CC_FAT	GO:0005764~lysosome	3	1.4218	0.0109377	WBGENE00019830, WBGENE00000217, WBGENE00008706	86	15	7912	18.4	0.311975	0.311975	9.21868
GOTERM_CC_FAT	GO:0000323~lytic vacuole	3	1.4218	0.0109377	WBGENE00019830, WBGENE00000217, WBGENE00008706	86	15	7912	18.4	0.311975	0.311975	9.21868
GOTERM_CC_FAT	GO:0005773~vacuole	3	1.4218	0.0313739	WBGENE00019830, WBGENE00000217, WBGENE00008706	86	26	7912	10.6154	0.661694	0.418359	24.4462
Annotation Cluster 5	Enrichment Score: 1.6847579427717145
Category	Term	Count	%	PValue	Genes	List Total	Pop Hits	Pop Total	Fold Enrichment	Bonferroni	Benjamini	FDR
INTERPRO	IPR002198:Short-chain dehydrogenase/reductase SDR	7	3.31754	0.000256522	WBGENE00000967, WBGENE00000986, WBGENE00000985, WBGENE00000982, WBGENE00017131, WBGENE00000988, WBGENE00017082	156	78	13633	7.84278	0.0640481	0.013151	0.33438
INTERPRO	IPR002347:Glucose/ribitol dehydrogenase	6	2.8436	0.000543711	WBGENE00000967, WBGENE00000986, WBGENE00000985, WBGENE00000982, WBGENE00000988, WBGENE00017082	156	59	13633	8.88722	0.130916	0.0231146	0.707511
INTERPRO	IPR016040:NAD(P)-binding domain	8	3.79147	0.000673065	WBGENE00000967, WBGENE00020347, WBGENE00000986, WBGENE00000985, WBGENE00000982, WBGENE00017131, WBGENE00000988, WBGENE00017082	156	129	13633	5.4196	0.159459	0.0245102	0.875151
GOTERM_BP_FAT	GO:0006518~peptide metabolic process	4	1.89573	0.00928558	WBGENE00000986, WBGENE00000982, WBGENE00000988, WBGENE00008117	99	35	7838	9.0482	0.914808	0.388946	11.5056
PIR_SUPERFAMILY	PIRSF000092:short-chain dehydrogenase	3	1.4218	0.01502	WBGENE00000985, WBGENE00017131, WBGENE00017082	63	14	4541	15.4456	0.614586	0.27226	14.2075
GOTERM_BP_FAT	GO:0019540~siderophore biosynthetic process from catechol	3	1.4218	0.0330126	WBGENE00000986, WBGENE00000982, WBGENE00000988	99	23	7838	10.3267	0.999858	0.669717	35.5861
GOTERM_BP_FAT	GO:0019184~nonribosomal peptide biosynthetic process	3	1.4218	0.0330126	WBGENE00000986, WBGENE00000982, WBGENE00000988	99	23	7838	10.3267	0.999858	0.669717	35.5861
GOTERM_BP_FAT	GO:0019290~siderophore biosynthetic process	3	1.4218	0.0330126	WBGENE00000986, WBGENE00000982, WBGENE00000988	99	23	7838	10.3267	0.999858	0.669717	35.5861
GOTERM_BP_FAT	GO:0009237~siderophore metabolic process	3	1.4218	0.0330126	WBGENE00000986, WBGENE00000982, WBGENE00000988	99	23	7838	10.3267	0.999858	0.669717	35.5861
GOTERM_BP_FAT	GO:0009239~enterobactin biosynthetic process	3	1.4218	0.0330126	WBGENE00000986, WBGENE00000982, WBGENE00000988	99	23	7838	10.3267	0.999858	0.669717	35.5861
GOTERM_BP_FAT	GO:0009238~enterobactin metabolic process	3	1.4218	0.0330126	WBGENE00000986, WBGENE00000982, WBGENE00000988	99	23	7838	10.3267	0.999858	0.669717	35.5861
GOTERM_MF_FAT	GO:0008667~2,3-dihydro-2,3-dihydroxybenzoate dehydrogenase activity	3	1.4218	0.0354796	WBGENE00000986, WBGENE00000982, WBGENE00000988	88	23	6686	9.91008	0.997513	0.631914	35.5279
GOTERM_BP_FAT	GO:0043043~peptide biosynthetic process	3	1.4218	0.0413984	WBGENE00000986, WBGENE00000982, WBGENE00000988	99	26	7838	9.1352	0.999986	0.710675	42.5331
GOTERM_MF_FAT	GO:0016628~oxidoreductase activity, acting on the CH-CH group of donors, NAD or NADP as acceptor	3	1.4218	0.0444517	WBGENE00000986, WBGENE00000982, WBGENE00000988	88	26	6686	8.76661	0.999473	0.659823	42.4488
GOTERM_BP_FAT	GO:0034311~diol metabolic process	3	1.4218	0.0473846	WBGENE00000986, WBGENE00000982, WBGENE00000988	99	28	7838	8.48268	0.999997	0.722397	47.0614
GOTERM_BP_FAT	GO:0009712~catechol metabolic process	3	1.4218	0.0473846	WBGENE00000986, WBGENE00000982, WBGENE00000988	99	28	7838	8.48268	0.999997	0.722397	47.0614
GOTERM_BP_FAT	GO:0018958~phenol metabolic process	3	1.4218	0.0473846	WBGENE00000986, WBGENE00000982, WBGENE00000988	99	28	7838	8.48268	0.999997	0.722397	47.0614
COG_ONTOLOGY	Secondary metabolites biosynthesis, transport, and catabolism / General function prediction only	3	1.4218	0.0774699	WBGENE00000986, WBGENE00000985, WBGENE00017082	36	15	1118	6.21111	0.676609	0.313602	42.1749
GOTERM_BP_FAT	GO:0051186~cofactor metabolic process	5	2.36967	0.0795033	WBGENE00000986, WBGENE00000982, WBGENE00013594, WBGENE00000988, WBGENE00008117	99	130	7838	3.04507	1	0.838382	66.2239
GOTERM_BP_FAT	GO:0051188~cofactor biosynthetic process	3	1.4218	0.27826	WBGENE00000986, WBGENE00000982, WBGENE00000988	99	83	7838	2.86163	1	0.996783	98.6054

## Sheet: TableS4-F
	TableS4F: TCER-1-Specific UP Gene Functional Classification
Gene Group 1	Enrichment Score: 5.551348023711164
WORMBASE_GENE_ID	Gene Name
WBGene00016786	CYtochrome P450 family
WBGene00015709	CYtochrome P450 family
WBGene00007963	CYtochrome P450 family
WBGene00007362	CYtochrome P450 family
WBGene00007848	C31E10.7
WBGene00019473	CYtochrome P450 family
WBGene00007964	CYtochrome P450 family
WBGene00016860	CYtochrome P450 family
WBGene00017108	CYtochrome P450 family
WBGene00015400	CYtochrome P450 family
WBGene00009902	F49E12.9
WBGene00011830	CYtochrome P450 family
WBGene00014697	CYtochrome P450 family
WBGene00008499	CYtochrome P450 family
WBGene00022471	Y119C1B.5
Gene Group 2	Enrichment Score: 2.4901766690028904
WORMBASE_GENE_ID	Gene Name
WBGene00010904	UDP-GlucuronosylTransferase
WBGene00019515	UDP-GlucuronosylTransferase
WBGene00015369	UDP-GlucuronosylTransferase
WBGene00007073	UDP-GlucuronosylTransferase
WBGene00013906	UDP-GlucuronosylTransferase
WBGene00008486	UDP-GlucuronosylTransferase
WBGene00015449	UDP-GlucuronosylTransferase
WBGene00015141	UDP-GlucuronosylTransferase
WBGene00007455	UDP-GlucuronosylTransferase
WBGene00015692	UDP-GlucuronosylTransferase
Gene Group 3	Enrichment Score: 2.406947362384358
WORMBASE_GENE_ID	Gene Name
WBGene00000986	DeHydrogenases, Short chain
WBGene00000982	DeHydrogenases, Short chain
WBGene00000988	DeHydrogenases, Short chain
WBGene00000985	DeHydrogenases, Short chain
WBGene00000967	DeHydrogenases, Short chain

## Sheet: TableS4-G
	TableS4G: TCER-1-Specific DOWN Functional Annotation Categories
Annotation Cluster 1	Enrichment Score: 5.59466346853705
Category	Term	Count	%	PValue	Genes	List Total	Pop Hits	Pop Total	Fold Enrichment	Bonferroni	Benjamini	FDR
SP_PIR_KEYWORDS	actin-binding	10	2.7933	7.73086e-08	WBGENE00002978, WBGENE00006584, WBGENE00002041, WBGENE00006585, WBGENE00003991, WBGENE00000942, WBGENE00006876, WBGENE00000073, WBGENE00006764, WBGENE00003515	349	45	19674	12.5272	1.31424e-05	1.31424e-05	9.43152e-05
GOTERM_MF_FAT	GO:0003779~actin binding	12	3.35196	9.94272e-07	WBGENE00021698, WBGENE00002978, WBGENE00006584, WBGENE00002041, WBGENE00006585, WBGENE00010593, WBGENE00003991, WBGENE00000942, WBGENE00006876, WBGENE00000073, WBGENE00006764, WBGENE00003515	178	66	6686	6.82942	0.000303207	0.000303207	0.00133199
GOTERM_MF_FAT	GO:0008092~cytoskeletal protein binding	12	3.35196	8.97202e-06	WBGENE00021698, WBGENE00002978, WBGENE00006584, WBGENE00002041, WBGENE00006585, WBGENE00010593, WBGENE00003991, WBGENE00000942, WBGENE00006876, WBGENE00000073, WBGENE00006764, WBGENE00003515	178	82	6686	5.49685	0.00273274	0.0013673	0.0120189
SP_PIR_KEYWORDS	muscle protein	5	1.39665	6.0635e-05	WBGENE00002978, WBGENE00006584, WBGENE00006585, WBGENE00006764, WBGENE00003515	349	13	19674	21.6817	0.0102553	0.00257375	0.0739485
Annotation Cluster 2	Enrichment Score: 3.34800146032539
Category	Term	Count	%	PValue	Genes	List Total	Pop Hits	Pop Total	Fold Enrichment	Bonferroni	Benjamini	FDR
GOTERM_BP_FAT	GO:0040010~positive regulation of growth rate	64	17.8771	0.000299747	WBGENE00001184, WBGENE00000230, WBGENE00016595, WBGENE00000900, WBGENE00010419, WBGENE00020092, WBGENE00013343, WBGENE00004929, WBGENE00013308, WBGENE00003795, WBGENE00000800, WBGENE00003495, WBGENE00016907, WBGENE00011672, WBGENE00018967, WBGENE00000366, WBGENE00006423, WBGENE00015538, WBGENE00009374, WBGENE00001225, WBGENE00018350, WBGENE00013859, WBGENE00004215, WBGENE00003085, WBGENE00002173,…	193	1723	7838	1.50849	0.193419	0.101901	0.45253
GOTERM_BP_FAT	GO:0040009~regulation of growth rate	64	17.8771	0.000304819	WBGENE00001184, WBGENE00000230, WBGENE00016595, WBGENE00000900, WBGENE00010419, WBGENE00020092, WBGENE00013343, WBGENE00004929, WBGENE00013308, WBGENE00003795, WBGENE00000800, WBGENE00003495, WBGENE00016907, WBGENE00011672, WBGENE00018967, WBGENE00000366, WBGENE00006423, WBGENE00015538, WBGENE00009374, WBGENE00001225, WBGENE00018350, WBGENE00013859, WBGENE00004215, WBGENE00003085, WBGENE00002173,…	193	1724	7838	1.50762	0.196348	0.0702716	0.46017
GOTERM_BP_FAT	GO:0045927~positive regulation of growth	68	18.9944	0.000545534	WBGENE00001184, WBGENE00000230, WBGENE00016595, WBGENE00000900, WBGENE00010419, WBGENE00020092, WBGENE00013343, WBGENE00004929, WBGENE00013308, WBGENE00003795, WBGENE00000800, WBGENE00003495, WBGENE00016907, WBGENE00011672, WBGENE00018967, WBGENE00016354, WBGENE00000366, WBGENE00006423, WBGENE00015538, WBGENE00009374, WBGENE00001225, WBGENE00018350, WBGENE00013859, WBGENE00004215, WBGENE00003085,…	193	1904	7838	1.45041	0.323792	0.0931821	0.822168
GOTERM_BP_FAT	GO:0040008~regulation of growth	69	19.2737	0.000813534	WBGENE00001184, WBGENE00000230, WBGENE00016595, WBGENE00000900, WBGENE00010419, WBGENE00020092, WBGENE00013343, WBGENE00004929, WBGENE00013308, WBGENE00003795, WBGENE00000800, WBGENE00003495, WBGENE00016907, WBGENE00011672, WBGENE00018967, WBGENE00016354, WBGENE00000366, WBGENE00006423, WBGENE00015538, WBGENE00009374, WBGENE00001225, WBGENE00018350, WBGENE00013859, WBGENE00004215, WBGENE00003085,…	193	1967	7838	1.4246	0.442081	0.0799829	1.22375
Annotation Cluster 3	Enrichment Score: 3.0479754253908244
Category	Term	Count	%	PValue	Genes	List Total	Pop Hits	Pop Total	Fold Enrichment	Bonferroni	Benjamini	FDR
GOTERM_BP_FAT	GO:0008340~determination of adult life span	16	4.46927	0.000895415	WBGENE00002053, WBGENE00002056, WBGENE00004382, WBGENE00000169, WBGENE00006787, WBGENE00000763, WBGENE00020866, WBGENE00001225, WBGENE00001840, WBGENE00000230, WBGENE00010419, WBGENE00001399, WBGENE00020092, WBGENE00009213, WBGENE00004055, WBGENE00002915, WBGENE00010769	193	243	7838	2.674	0.473919	0.0771491	1.34614
GOTERM_BP_FAT	GO:0010259~multicellular organismal aging	16	4.46927	0.000895415	WBGENE00002053, WBGENE00002056, WBGENE00004382, WBGENE00000169, WBGENE00006787, WBGENE00000763, WBGENE00020866, WBGENE00001225, WBGENE00001840, WBGENE00000230, WBGENE00010419, WBGENE00001399, WBGENE00020092, WBGENE00009213, WBGENE00004055, WBGENE00002915, WBGENE00010769	193	243	7838	2.674	0.473919	0.0771491	1.34614
GOTERM_BP_FAT	GO:0007568~aging	16	4.46927	0.000895415	WBGENE00002053, WBGENE00002056, WBGENE00004382, WBGENE00000169, WBGENE00006787, WBGENE00000763, WBGENE00020866, WBGENE00001225, WBGENE00001840, WBGENE00000230, WBGENE00010419, WBGENE00001399, WBGENE00020092, WBGENE00009213, WBGENE00004055, WBGENE00002915, WBGENE00010769	193	243	7838	2.674	0.473919	0.0771491	1.34614
Annotation Cluster 4	Enrichment Score: 2.514503488007325
Category	Term	Count	%	PValue	Genes	List Total	Pop Hits	Pop Total	Fold Enrichment	Bonferroni	Benjamini	FDR
GOTERM_BP_FAT	GO:0018988~molting cycle, protein-based cuticle	15	4.18994	0.0030186	WBGENE00002053, WBGENE00002056, WBGENE00004382, WBGENE00006787, WBGENE00020866, WBGENE00006932, WBGENE00001243, WBGENE00000083, WBGENE00002978, WBGENE00013343, WBGENE00011831, WBGENE00000800, WBGENE00004378, WBGENE00000366, WBGENE00002915, WBGENE00003485	193	248	7838	2.45633	0.885549	0.165259	4.47075
GOTERM_BP_FAT	GO:0018996~molting cycle, collagen and cuticulin-based cuticle	15	4.18994	0.0030186	WBGENE00002053, WBGENE00002056, WBGENE00004382, WBGENE00006787, WBGENE00020866, WBGENE00006932, WBGENE00001243, WBGENE00000083, WBGENE00002978, WBGENE00013343, WBGENE00011831, WBGENE00000800, WBGENE00004378, WBGENE00000366, WBGENE00002915, WBGENE00003485	193	248	7838	2.45633	0.885549	0.165259	4.47075
GOTERM_BP_FAT	GO:0042303~molting cycle	15	4.18994	0.00313962	WBGENE00002053, WBGENE00002056, WBGENE00004382, WBGENE00006787, WBGENE00020866, WBGENE00006932, WBGENE00001243, WBGENE00000083, WBGENE00002978, WBGENE00013343, WBGENE00011831, WBGENE00000800, WBGENE00004378, WBGENE00000366, WBGENE00002915, WBGENE00003485	193	249	7838	2.44647	0.89509	0.159228	4.64603
Annotation Cluster 5	Enrichment Score: 2.420268467884004
Category	Term	Count	%	PValue	Genes	List Total	Pop Hits	Pop Total	Fold Enrichment	Bonferroni	Benjamini	FDR
INTERPRO	IPR003599:Immunoglobulin subtype	7	1.95531	0.0001928	WBGENE00006787, WBGENE00000548, WBGENE00001184, WBGENE00007737, WBGENE00016354, WBGENE00004215, WBGENE00017184	279	42	13633	8.14397	0.102872	0.102872	0.281899
SMART	SM00409:IG	7	1.95531	0.000253377	WBGENE00006787, WBGENE00000548, WBGENE00001184, WBGENE00007737, WBGENE00016354, WBGENE00004215, WBGENE00017184	121	42	5537	7.62672	0.0272436	0.0272436	0.285417
INTERPRO	IPR007110:Immunoglobulin-like	8	2.23464	0.000967365	WBGENE00006787, WBGENE00000548, WBGENE00001184, WBGENE00007737, WBGENE00022580, WBGENE00016354, WBGENE00004215, WBGENE00017184	279	77	13633	5.07676	0.420095	0.238485	1.40697
INTERPRO	IPR003961:Fibronectin, type III	6	1.67598	0.00213296	WBGENE00000548, WBGENE00000527, WBGENE00016354, WBGENE00002915, WBGENE00004215, WBGENE00017184	279	45	13633	6.51517	0.699449	0.213708	3.07775
SMART	SM00060:FN3	6	1.67598	0.00268737	WBGENE00000548, WBGENE00000527, WBGENE00016354, WBGENE00002915, WBGENE00004215, WBGENE00017184	121	45	5537	6.10138	0.254215	0.136411	2.98962
INTERPRO	IPR008957:Fibronectin, type III-like fold	5	1.39665	0.00388123	WBGENE00000527, WBGENE00016354, WBGENE00002915, WBGENE00004215, WBGENE00017184	279	32	13633	7.63497	0.888014	0.268581	5.53435
INTERPRO	IPR013098:Immunoglobulin I-set	5	1.39665	0.00868753	WBGENE00006787, WBGENE00001184, WBGENE00016354, WBGENE00004215, WBGENE00017184	279	40	13633	6.10797	0.992646	0.458848	11.9923
INTERPRO	IPR013783:Immunoglobulin-like fold	6	1.67598	0.0148342	WBGENE00006787, WBGENE00001184, WBGENE00022580, WBGENE00016354, WBGENE00004215, WBGENE00017184	279	71	13633	4.12934	0.999778	0.607381	19.6524
INTERPRO	IPR003598:Immunoglobulin subtype 2	5	1.39665	0.0186986	WBGENE00006787, WBGENE00001184, WBGENE00016354, WBGENE00004215, WBGENE00017184	279	50	13633	4.88638	0.999976	0.654477	24.1452
SMART	SM00408:IGc2	5	1.39665	0.0224498	WBGENE00006787, WBGENE00001184, WBGENE00016354, WBGENE00004215, WBGENE00017184	121	50	5537	4.57603	0.91583	0.561753	22.5937
INTERPRO	IPR013151:Immunoglobulin	4	1.11732	0.041891	WBGENE00006787, WBGENE00001184, WBGENE00004215, WBGENE00017184	279	38	13633	5.14356	1	0.84328	46.5553
Annotation Cluster 6	Enrichment Score: 2.3694609152324384
Category	Term	Count	%	PValue	Genes	List Total	Pop Hits	Pop Total	Fold Enrichment	Bonferroni	Benjamini	FDR
GOTERM_CC_FAT	GO:0005882~intermediate filament	4	1.11732	0.000613459	WBGENE00002053, WBGENE00002056, WBGENE00002055, WBGENE00003485	117	12	7912	22.5413	0.0560507	0.0560507	0.670904
GOTERM_CC_FAT	GO:0045111~intermediate filament cytoskeleton	4	1.11732	0.000613459	WBGENE00002053, WBGENE00002056, WBGENE00002055, WBGENE00003485	117	12	7912	22.5413	0.0560507	0.0560507	0.670904
SP_PIR_KEYWORDS	Intermediate filament	4	1.11732	0.00107206	WBGENE00002053, WBGENE00002056, WBGENE00002055, WBGENE00003485	349	12	19674	18.7908	0.166689	0.0358126	1.30007
INTERPRO	IPR016044:Filament	4	1.11732	0.00122587	WBGENE00002053, WBGENE00002056, WBGENE00002055, WBGENE00003485	279	11	13633	17.7687	0.498719	0.205622	1.77981
INTERPRO	IPR001664:Intermediate filament protein	4	1.11732	0.00206155	WBGENE00002053, WBGENE00002056, WBGENE00002055, WBGENE00003485	279	13	13633	15.035	0.687094	0.252083	2.97615
INTERPRO	IPR018039:Intermediate filament protein, conserved site	4	1.11732	0.00206155	WBGENE00002053, WBGENE00002056, WBGENE00002055, WBGENE00003485	279	13	13633	15.035	0.687094	0.252083	2.97615
UP_SEQ_FEATURE	region of interest:Linker 12	4	1.11732	0.00213242	WBGENE00002053, WBGENE00002056, WBGENE00002055, WBGENE00003485	82	11	3249	14.408	0.475169	0.275548	2.81511
UP_SEQ_FEATURE	region of interest:Rod	4	1.11732	0.0027924	WBGENE00002053, WBGENE00002056, WBGENE00002055, WBGENE00003485	82	12	3249	13.2073	0.57022	0.245345	3.6714
UP_SEQ_FEATURE	region of interest:Tail	4	1.11732	0.0027924	WBGENE00002053, WBGENE00002056, WBGENE00002055, WBGENE00003485	82	12	3249	13.2073	0.57022	0.245345	3.6714
UP_SEQ_FEATURE	region of interest:Coil 2	4	1.11732	0.0027924	WBGENE00002053, WBGENE00002056, WBGENE00002055, WBGENE00003485	82	12	3249	13.2073	0.57022	0.245345	3.6714
UP_SEQ_FEATURE	region of interest:Head	4	1.11732	0.0027924	WBGENE00002053, WBGENE00002056, WBGENE00002055, WBGENE00003485	82	12	3249	13.2073	0.57022	0.245345	3.6714
UP_SEQ_FEATURE	region of interest:Linker 1	4	1.11732	0.0027924	WBGENE00002053, WBGENE00002056, WBGENE00002055, WBGENE00003485	82	12	3249	13.2073	0.57022	0.245345	3.6714
UP_SEQ_FEATURE	region of interest:Coil 1A	4	1.11732	0.0027924	WBGENE00002053, WBGENE00002056, WBGENE00002055, WBGENE00003485	82	12	3249	13.2073	0.57022	0.245345	3.6714
UP_SEQ_FEATURE	region of interest:Coil 1B	4	1.11732	0.0027924	WBGENE00002053, WBGENE00002056, WBGENE00002055, WBGENE00003485	82	12	3249	13.2073	0.57022	0.245345	3.6714
GOTERM_CC_FAT	GO:0005856~cytoskeleton	10	2.7933	0.00746729	WBGENE00002053, WBGENE00002056, WBGENE00002055, WBGENE00006539, WBGENE00002041, WBGENE00003991, WBGENE00000942, WBGENE00000073, WBGENE00003515, WBGENE00003485	117	235	7912	2.87761	0.505674	0.209313	7.89332
GOTERM_CC_FAT	GO:0044430~cytoskeletal part	7	1.95531	0.00995921	WBGENE00002053, WBGENE00002056, WBGENE00002055, WBGENE00006539, WBGENE00002041, WBGENE00003515, WBGENE00003485	117	125	7912	3.78694	0.609707	0.209599	10.3986
SP_PIR_KEYWORDS	cytoplasm	13	3.63128	0.0218336	WBGENE00002053, WBGENE00002056, WBGENE00002055, WBGENE00009531, WBGENE00001225, WBGENE00000942, WBGENE00000073, WBGENE00003515, WBGENE00004318, WBGENE00002978, WBGENE00003991, WBGENE00000837, WBGENE00002262	349	349	19674	2.09983	0.976549	0.268557	23.6099
SP_PIR_KEYWORDS	coiled coil	8	2.23464	0.0501746	WBGENE00002978, WBGENE00015176, WBGENE00002053, WBGENE00002056, WBGENE00002055, WBGENE00002041, WBGENE00003515, WBGENE00003485	349	188	19674	2.39883	0.999842	0.402363	46.6349
GOTERM_CC_FAT	GO:0043232~intracellular non-membrane-bounded organelle	13	3.63128	0.0918809	WBGENE00002053, WBGENE00002056, WBGENE00021829, WBGENE00002055, WBGENE00002041, WBGENE00000942, WBGENE00000073, WBGENE00003515, WBGENE00006539, WBGENE00003991, WBGENE00008452, WBGENE00020297, WBGENE00003485	117	535	7912	1.6432	0.999884	0.529977	65.2599
GOTERM_CC_FAT	GO:0043228~non-membrane-bounded organelle	13	3.63128	0.0918809	WBGENE00002053, WBGENE00002056, WBGENE00021829, WBGENE00002055, WBGENE00002041, WBGENE00000942, WBGENE00000073, WBGENE00003515, WBGENE00006539, WBGENE00003991, WBGENE00008452, WBGENE00020297, WBGENE00003485	117	535	7912	1.6432	0.999884	0.529977	65.2599
Annotation Cluster 7	Enrichment Score: 2.36259966747955
Category	Term	Count	%	PValue	Genes	List Total	Pop Hits	Pop Total	Fold Enrichment	Bonferroni	Benjamini	FDR
GOTERM_BP_FAT	GO:0033057~reproductive behavior in a multicellular organism	17	4.7486	0.00203128	WBGENE00006423, WBGENE00003590, WBGENE00001184, WBGENE00003929, WBGENE00006824, WBGENE00003003, WBGENE00016595, WBGENE00002173, WBGENE00000900, WBGENE00019953, WBGENE00002978, WBGENE00021956, WBGENE00006584, WBGENE00006585, WBGENE00000548, WBGENE00021415, WBGENE00004389	193	291	7838	2.37249	0.767278	0.135662	3.02942
GOTERM_BP_FAT	GO:0019098~reproductive behavior	17	4.7486	0.0023328	WBGENE00006423, WBGENE00003590, WBGENE00001184, WBGENE00003929, WBGENE00006824, WBGENE00003003, WBGENE00016595, WBGENE00002173, WBGENE00000900, WBGENE00019953, WBGENE00002978, WBGENE00021956, WBGENE00006584, WBGENE00006585, WBGENE00000548, WBGENE00021415, WBGENE00004389	193	295	7838	2.34032	0.812611	0.141212	3.47173
GOTERM_BP_FAT	GO:0048609~reproductive process in a multicellular organism	22	6.14525	0.00367851	WBGENE00006423, WBGENE00003590, WBGENE00011510, WBGENE00001184, WBGENE00003929, WBGENE00006697, WBGENE00006824, WBGENE00003003, WBGENE00016595, WBGENE00000900, WBGENE00002173, WBGENE00019953, WBGENE00002978, WBGENE00003495, WBGENE00006584, WBGENE00021956, WBGENE00006585, WBGENE00000548, WBGENE00021415, WBGENE00004389, WBGENE00000837, WBGENE00000366	193	455	7838	1.96363	0.928807	0.171998	5.42292
GOTERM_BP_FAT	GO:0032504~multicellular organism reproduction	22	6.14525	0.00377389	WBGENE00006423, WBGENE00003590, WBGENE00011510, WBGENE00001184, WBGENE00003929, WBGENE00006697, WBGENE00006824, WBGENE00003003, WBGENE00016595, WBGENE00000900, WBGENE00002173, WBGENE00019953, WBGENE00002978, WBGENE00003495, WBGENE00006584, WBGENE00021956, WBGENE00006585, WBGENE00000548, WBGENE00021415, WBGENE00004389, WBGENE00000837, WBGENE00000366	193	456	7838	1.95932	0.93353	0.165342	5.55981
GOTERM_BP_FAT	GO:0018991~oviposition	16	4.46927	0.0044966	WBGENE00006423, WBGENE00003590, WBGENE00001184, WBGENE00003929, WBGENE00006824, WBGENE00003003, WBGENE00016595, WBGENE00000900, WBGENE00019953, WBGENE00002978, WBGENE00021956, WBGENE00006584, WBGENE00006585, WBGENE00000548, WBGENE00021415, WBGENE00004389	193	287	7838	2.26405	0.960495	0.173106	6.59102
GOTERM_BP_FAT	GO:0007610~behavior	18	5.02793	0.0225636	WBGENE00006423, WBGENE00003590, WBGENE00001184, WBGENE00003929, WBGENE00006824, WBGENE00003003, WBGENE00003515, WBGENE00016595, WBGENE00000900, WBGENE00002173, WBGENE00019953, WBGENE00002978, WBGENE00021956, WBGENE00006584, WBGENE00006585, WBGENE00000548, WBGENE00021415, WBGENE00004389	193	409	7838	1.7873	1	0.410129	29.1975
Annotation Cluster 8	Enrichment Score: 2.193773989377423
Category	Term	Count	%	PValue	Genes	List Total	Pop Hits	Pop Total	Fold Enrichment	Bonferroni	Benjamini	FDR
GOTERM_BP_FAT	GO:0046700~heterocycle catabolic process	6	1.67598	9.62097e-05	WBGENE00016201, WBGENE00009813, WBGENE00013103, WBGENE00007197, WBGENE00000109, WBGENE00016103	193	20	7838	12.1834	0.0666599	0.0666599	0.145457
GOTERM_BP_FAT	GO:0046395~carboxylic acid catabolic process	5	1.39665	0.0111421	WBGENE00016201, WBGENE00009813, WBGENE00013103, WBGENE00007197, WBGENE00008167	193	36	7838	5.64047	0.999676	0.317887	15.5927
GOTERM_BP_FAT	GO:0016054~organic acid catabolic process	5	1.39665	0.0111421	WBGENE00016201, WBGENE00009813, WBGENE00013103, WBGENE00007197, WBGENE00008167	193	36	7838	5.64047	0.999676	0.317887	15.5927
GOTERM_BP_FAT	GO:0009063~cellular amino acid catabolic process	4	1.11732	0.0248658	WBGENE00016201, WBGENE00009813, WBGENE00013103, WBGENE00007197	193	26	7838	6.24791	1	0.431181	31.6789
GOTERM_BP_FAT	GO:0009310~amine catabolic process	4	1.11732	0.0361721	WBGENE00016201, WBGENE00009813, WBGENE00013103, WBGENE00007197	193	30	7838	5.41485	1	0.529869	42.7299
Annotation Cluster 9	Enrichment Score: 1.9305497480686655
Category	Term	Count	%	PValue	Genes	List Total	Pop Hits	Pop Total	Fold Enrichment	Bonferroni	Benjamini	FDR
SP_PIR_KEYWORDS	muscle protein	5	1.39665	6.0635e-05	WBGENE00002978, WBGENE00006584, WBGENE00006585, WBGENE00006764, WBGENE00003515	349	13	19674	21.6817	0.0102553	0.00257375	0.0739485
INTERPRO	IPR001978:Troponin	3	0.837989	0.00241952	WBGENE00006584, WBGENE00006585, WBGENE00006764	279	4	13633	36.6478	0.744324	0.203324	3.48446
GOTERM_BP_FAT	GO:0030421~defecation	4	1.11732	0.0695165	WBGENE00006584, WBGENE00006585, WBGENE00006764, WBGENE00002173	193	39	7838	4.16527	1	0.690904	66.3804
GOTERM_BP_FAT	GO:0007588~excretion	4	1.11732	0.0783076	WBGENE00006584, WBGENE00006585, WBGENE00006764, WBGENE00002173	193	41	7838	3.96209	1	0.704197	70.8781
GOTERM_BP_FAT	GO:0046903~secretion	4	1.11732	0.278552	WBGENE00006584, WBGENE00006585, WBGENE00006764, WBGENE00002173	193	75	7838	2.16594	1	0.908255	99.2842
Annotation Cluster 10	Enrichment Score: 1.7573776585421637
Category	Term	Count	%	PValue	Genes	List Total	Pop Hits	Pop Total	Fold Enrichment	Bonferroni	Benjamini	FDR
GOTERM_BP_FAT	GO:0051188~cofactor biosynthetic process	8	2.23464	0.00409615	WBGENE00000763, WBGENE00011089, WBGENE00012666, WBGENE00019885, WBGENE00003384, WBGENE00019886, WBGENE00019492, WBGENE00000977	193	83	7838	3.91435	0.947291	0.168011	6.02094
GOTERM_BP_FAT	GO:0051186~cofactor metabolic process	10	2.7933	0.00452869	WBGENE00000763, WBGENE00011089, WBGENE00012666, WBGENE00000109, WBGENE00019885, WBGENE00003384, WBGENE00016266, WBGENE00019886, WBGENE00019492, WBGENE00000977	193	130	7838	3.12395	0.961398	0.1654	6.63657
GOTERM_BP_FAT	GO:0006732~coenzyme metabolic process	6	1.67598	0.0643185	WBGENE00000763, WBGENE00011089, WBGENE00000109, WBGENE00003384, WBGENE00016266, WBGENE00019492	193	88	7838	2.76896	1	0.687325	63.4241
GOTERM_BP_FAT	GO:0009108~coenzyme biosynthetic process	4	1.11732	0.0783076	WBGENE00000763, WBGENE00011089, WBGENE00003384, WBGENE00019492	193	41	7838	3.96209	1	0.704197	70.8781
Annotation Cluster 11	Enrichment Score: 1.5428973148383045
Category	Term	Count	%	PValue	Genes	List Total	Pop Hits	Pop Total	Fold Enrichment	Bonferroni	Benjamini	FDR
GOTERM_BP_FAT	GO:0016053~organic acid biosynthetic process	6	1.67598	0.0134294	WBGENE00007197, WBGENE00020149, WBGENE00019986, WBGENE00000112, WBGENE00010759, WBGENE00001399	193	58	7838	4.20118	0.999938	0.356377	18.4987
GOTERM_BP_FAT	GO:0046394~carboxylic acid biosynthetic process	6	1.67598	0.0134294	WBGENE00007197, WBGENE00020149, WBGENE00019986, WBGENE00000112, WBGENE00010759, WBGENE00001399	193	58	7838	4.20118	0.999938	0.356377	18.4987
GOTERM_BP_FAT	GO:0008652~cellular amino acid biosynthetic process	4	1.11732	0.0426579	WBGENE00007197, WBGENE00020149, WBGENE00000112, WBGENE00010759	193	32	7838	5.07642	1	0.580317	48.2912
GOTERM_BP_FAT	GO:0009309~amine biosynthetic process	4	1.11732	0.0875584	WBGENE00007197, WBGENE00020149, WBGENE00000112, WBGENE00010759	193	43	7838	3.7778	1	0.731255	75
Annotation Cluster 12	Enrichment Score: 1.5379452819163286
Category	Term	Count	%	PValue	Genes	List Total	Pop Hits	Pop Total	Fold Enrichment	Bonferroni	Benjamini	FDR
SP_PIR_KEYWORDS	FAD	5	1.39665	0.00943537	WBGENE00007197, WBGENE00008167, WBGENE00011089, WBGENE00017874, WBGENE00016103	349	47	19674	5.99707	0.800438	0.235555	10.9219
SP_PIR_KEYWORDS	Flavoprotein	5	1.39665	0.0101528	WBGENE00007197, WBGENE00008167, WBGENE00011089, WBGENE00017874, WBGENE00016103	349	48	19674	5.87213	0.823563	0.194949	11.7058
GOTERM_MF_FAT	GO:0050660~FAD binding	4	1.11732	0.253992	WBGENE00008167, WBGENE00017874, WBGENE00016103, WBGENE00010083	178	66	6686	2.27647	1	0.975858	98.0267
Annotation Cluster 13	Enrichment Score: 1.5337804433103788
Category	Term	Count	%	PValue	Genes	List Total	Pop Hits	Pop Total	Fold Enrichment	Bonferroni	Benjamini	FDR
GOTERM_BP_FAT	GO:0030036~actin cytoskeleton organization	7	1.95531	0.000572562	WBGENE00021698, WBGENE00002978, WBGENE00003495, WBGENE00006787, WBGENE00003991, WBGENE00022286, WBGENE00006764	193	43	7838	6.61116	0.336777	0.0788467	0.862736
GOTERM_BP_FAT	GO:0030029~actin filament-based process	7	1.95531	0.000734544	WBGENE00021698, WBGENE00002978, WBGENE00003495, WBGENE00006787, WBGENE00003991, WBGENE00022286, WBGENE00006764	193	45	7838	6.31733	0.409545	0.0840654	1.10555
GOTERM_BP_FAT	GO:0007010~cytoskeleton organization	10	2.7933	0.0198982	WBGENE00021698, WBGENE00002978, WBGENE00003495, WBGENE00003796, WBGENE00006787, WBGENE00003991, WBGENE00022286, WBGENE00000942, WBGENE00006764, WBGENE00000837	193	165	7838	2.4613	0.999999	0.41359	26.2196
GOTERM_BP_FAT	GO:0010927~cellular component assembly involved in morphogenesis	3	0.837989	0.057196	WBGENE00003495, WBGENE00006787, WBGENE00006764	193	16	7838	7.61464	1	0.661352	58.9776
GOTERM_BP_FAT	GO:0030239~myofibril assembly	3	0.837989	0.057196	WBGENE00003495, WBGENE00006787, WBGENE00006764	193	16	7838	7.61464	1	0.661352	58.9776
GOTERM_BP_FAT	GO:0031032~actomyosin structure organization	3	0.837989	0.057196	WBGENE00003495, WBGENE00006787, WBGENE00006764	193	16	7838	7.61464	1	0.661352	58.9776
GOTERM_BP_FAT	GO:0051146~striated muscle cell differentiation	3	0.837989	0.0706539	WBGENE00003495, WBGENE00006787, WBGENE00006764	193	18	7838	6.76857	1	0.688856	66.9968
GOTERM_BP_FAT	GO:0055002~striated muscle cell development	3	0.837989	0.0706539	WBGENE00003495, WBGENE00006787, WBGENE00006764	193	18	7838	6.76857	1	0.688856	66.9968
GOTERM_BP_FAT	GO:0055001~muscle cell development	3	0.837989	0.0777307	WBGENE00003495, WBGENE00006787, WBGENE00006764	193	19	7838	6.41233	1	0.709	70.6011
GOTERM_BP_FAT	GO:0042692~muscle cell differentiation	3	0.837989	0.108013	WBGENE00003495, WBGENE00006787, WBGENE00006764	193	23	7838	5.29714	1	0.768573	82.2592
GOTERM_BP_FAT	GO:0032989~cellular component morphogenesis	6	1.67598	0.204798	WBGENE00001328, WBGENE00004783, WBGENE00003495, WBGENE00006787, WBGENE00006764, WBGENE00018051	193	128	7838	1.90366	1	0.858582	96.8788

## Sheet: TableS4-H
	TableS4H: TCER-1-Specific DOWN Gene Functional Classification
Gene Group 1	Enrichment Score: 2.315591444767011
WORMBASE_GENE_ID	Gene Name
WBGene00013308	NADH Ubiquinone Oxidoreductase
WBGene00012666	Y39B6A.3																							WBGENE00000548,	WBGENE00021415,	WBGENE00004389,	WBGENE00000837,	WBGENE00000366
WBGene00015173	B0412.3																							WBGENE00000548,	WBGENE00021415,	WBGENE00004389,	WBGENE00000837,	WBGENE00000366
WBGene00021829	Y54E10A.7
WBGene00006423	Alternative Splicing Defective
WBGene00006876	Variable ABnormal morphology
WBGene00018967	Putative pre-mRNA-splicing factor ATP-dependent RNA helicase F56D2.6
WBGene00008602	O-ACyltransferase homolog
WBGene00016019	C23H3.3
WBGene00006697	U2AF splicing factor
WBGene00013859	ZC247.1
WBGene00006863	Unidentified Vitellogenin-linked Transcript
WBGene00017369	F10G7.5
WBGene00016595	K11G9.3; K11G9.1; K11G9.2; T09B9.1; C42D4.2; W02B12.4; T28C12.4; R173.3; T28C12.5; T07H6.1; F27C8.6; F15A8.6; K07C11.4
WBGene00016907	C53H9.2
WBGene00015538	Probable S-adenosylmethionine synthetase 3
WBGene00003795	Nuclear Pore complex Protein
WBGene00000800	Cysteinyl tRNA Synthetase
WBGene00013343	Y59A8B.6
WBGene00017124	E04F6.4
WBGene00015540	Probable S-adenosylmethionine synthetase 4; S-adenosylmethionine synthetase
WBGene00012471	Y17G7B.20
WBGene00002915	LEThal
WBGene00015791	C15C7.5
WBGene00003085	Lateral Signaling Target
WBGene00017852	F27C1.2
WBGene00022534	SYNtaxin
WBGene00003887	OSMotic avoidance abnormal
WBGene00019953	WAPL (Drosophila Wings APart-Like cohesin interactor)
WBGene00004382, WBGene00020866	RNase H
WBGene00011831	T19B10.2
WBGene00013766	Y113G7B.17
WBGene00001047	DNaJ domain (prokaryotic heat shock protein)
WBGene00018350	F42C5.10
WBGene00001243	fatty acid ELOngation
WBGene00018951	F56C9.7
WBGene00000548	CLeaR
WBGene00004172	Prion-like-(Q/N-rich)-domain-bearing protein
WBGene00017302	F09F7.5
WBGene00004378	Receptor Mediated Endocytosis
WBGene00044734, WBGene00015270	C01B4.6; Y19D10A.16
WBGene00003003	abnormal cell LINeage
WBGene00004389	RNP (RRM RNA binding domain) containing
WBGene00020092	R144.2
WBGene00008452	Putative 28S ribosomal protein S5, mitochondrial
WBGene00001840	HELicase
WBGene00015943	C18A3.5
WBGene00009374	F34D10.4
WBGene00021956	Y57E12AL.1
WBGene00004704	SR Protein (splicing factor)
WBGene00016354	neuRonal IGCAM
WBGene00020297	Probable nucleolar GTP-binding protein 1
Gene Group 2	Enrichment Score: 1.9966368103924401
WORMBASE_GENE_ID	Gene Name
WBGene00002053	Intermediate Filament, B
WBGene00003485	MUscle Attachment abnormal
WBGene00002056	Intermediate Filament, C
WBGene00002055	Intermediate Filament, C

## Sheet: TableS4-I
	TableS4I: Joint DAF-16 and TCER-1 UP Functional Annotation Categories
Annotation Cluster 1	Enrichment Score: 2.988675032378173
Category	Term	Count	%	PValue	Genes	List Total	Pop Hits	Pop Total	Fold Enrichment	Bonferroni	Benjamini	FDR
GOTERM_BP_FAT	GO:0010259~multicellular organismal aging	8	6.61157	0.00102642	WBGENE00004997, WBGENE00002026, WBGENE00019472, WBGENE00003639, WBGENE00004804, WBGENE00001564, WBGENE00015044, WBGENE00001500	53	243	7838	4.8687	0.208752	0.110479	1.30615
GOTERM_BP_FAT	GO:0007568~aging	8	6.61157	0.00102642	WBGENE00004997, WBGENE00002026, WBGENE00019472, WBGENE00003639, WBGENE00004804, WBGENE00001564, WBGENE00015044, WBGENE00001500	53	243	7838	4.8687	0.208752	0.110479	1.30615
GOTERM_BP_FAT	GO:0008340~determination of adult life span	8	6.61157	0.00102642	WBGENE00004997, WBGENE00002026, WBGENE00019472, WBGENE00003639, WBGENE00004804, WBGENE00001564, WBGENE00015044, WBGENE00001500	53	243	7838	4.8687	0.208752	0.110479	1.30615
Annotation Cluster 2	Enrichment Score: 2.7847314754071886
Category	Term	Count	%	PValue	Genes	List Total	Pop Hits	Pop Total	Fold Enrichment	Bonferroni	Benjamini	FDR
GOTERM_CC_FAT	GO:0005777~peroxisome	5	4.13223	1.0545e-05	WBGENE00008567, WBGENE00019060, WBGENE00008566, WBGENE00007130, WBGENE00022076	50	23	7912	34.4	0.00039009	0.00039009	0.0094681
GOTERM_CC_FAT	GO:0042579~microbody	5	4.13223	1.0545e-05	WBGENE00008567, WBGENE00019060, WBGENE00008566, WBGENE00007130, WBGENE00022076	50	23	7912	34.4	0.00039009	0.00039009	0.0094681
GOTERM_MF_FAT	GO:0050662~coenzyme binding	8	6.61157	0.00017901	WBGENE00008567, WBGENE00019060, WBGENE00008566, WBGENE00015894, WBGENE00001480, WBGENE00020394, WBGENE00017537, WBGENE00017429	51	162	6686	6.47398	0.0198512	0.00997536	0.202734
INTERPRO	IPR013786:Acyl-CoA dehydrogenase/oxidase, N-terminal	4	3.30579	0.000433344	WBGENE00008567, WBGENE00019060, WBGENE00008566, WBGENE00015894	90	23	13633	26.344	0.0794525	0.020484	0.537721
INTERPRO	IPR006091:Acyl-CoA oxidase/dehydrogenase, central region	4	3.30579	0.000433344	WBGENE00008567, WBGENE00019060, WBGENE00008566, WBGENE00015894	90	23	13633	26.344	0.0794525	0.020484	0.537721
INTERPRO	IPR013764:Acyl-CoA oxidase/dehydrogenase, type1/2, C-terminal	4	3.30579	0.000492919	WBGENE00008567, WBGENE00019060, WBGENE00008566, WBGENE00015894	90	24	13633	25.2463	0.0898727	0.0186579	0.611437
GOTERM_MF_FAT	GO:0003995~acyl-CoA dehydrogenase activity	4	3.30579	0.000806173	WBGENE00008567, WBGENE00019060, WBGENE00008566, WBGENE00015894	51	25	6686	20.9757	0.0863684	0.0296605	0.910063
INTERPRO	IPR012258:Acyl-CoA oxidase	3	2.47934	0.000866344	WBGENE00008567, WBGENE00019060, WBGENE00008566	90	7	13633	64.919	0.152567	0.0272134	1.07236
INTERPRO	IPR002655:Acyl-CoA oxidase, C-terminal	3	2.47934	0.00115022	WBGENE00008567, WBGENE00019060, WBGENE00008566	90	8	13633	56.8042	0.197336	0.0309148	1.42143
GOTERM_MF_FAT	GO:0048037~cofactor binding	8	6.61157	0.0013287	WBGENE00008567, WBGENE00019060, WBGENE00008566, WBGENE00015894, WBGENE00001480, WBGENE00020394, WBGENE00017537, WBGENE00017429	51	226	6686	4.64064	0.138357	0.036544	1.49589
GOTERM_MF_FAT	GO:0050660~FAD binding	5	4.13223	0.00141845	WBGENE00008567, WBGENE00019060, WBGENE00008566, WBGENE00015894, WBGENE00001480	51	66	6686	9.93167	0.146986	0.0312956	1.59619
GOTERM_MF_FAT	GO:0003997~acyl-CoA oxidase activity	3	2.47934	0.00149131	WBGENE00008567, WBGENE00019060, WBGENE00008566	51	8	6686	49.1618	0.153928	0.027474	1.67754
GOTERM_BP_FAT	GO:0016054~organic acid catabolic process	4	3.30579	0.00168518	WBGENE00008567, WBGENE00020413, WBGENE00019060, WBGENE00008566	53	36	7838	16.4319	0.31924	0.120306	2.13613
GOTERM_BP_FAT	GO:0046395~carboxylic acid catabolic process	4	3.30579	0.00168518	WBGENE00008567, WBGENE00020413, WBGENE00019060, WBGENE00008566	53	36	7838	16.4319	0.31924	0.120306	2.13613
GOTERM_BP_FAT	GO:0006635~fatty acid beta-oxidation	3	2.47934	0.00187777	WBGENE00008567, WBGENE00019060, WBGENE00008566	53	10	7838	44.366	0.348537	0.101594	2.37756
GOTERM_BP_FAT	GO:0009062~fatty acid catabolic process	3	2.47934	0.00187777	WBGENE00008567, WBGENE00019060, WBGENE00008566	53	10	7838	44.366	0.348537	0.101594	2.37756
PIR_SUPERFAMILY	PIRSF000168:Acyl-CoA_oxidase	3	2.47934	0.00213053	WBGENE00008567, WBGENE00019060, WBGENE00008566	48	7	4541	40.5446	0.0876307	0.0876307	1.96521
GOTERM_BP_FAT	GO:0019395~fatty acid oxidation	3	2.47934	0.00228533	WBGENE00008567, WBGENE00019060, WBGENE00008566	53	11	7838	40.3328	0.40646	0.0990722	2.88666
GOTERM_BP_FAT	GO:0034440~lipid oxidation	3	2.47934	0.00228533	WBGENE00008567, WBGENE00019060, WBGENE00008566	53	11	7838	40.3328	0.40646	0.0990722	2.88666
GOTERM_MF_FAT	GO:0016634~oxidoreductase activity, acting on the CH-CH group of donors, oxygen as acceptor	3	2.47934	0.00237392	WBGENE00008567, WBGENE00019060, WBGENE00008566	51	10	6686	39.3294	0.23371	0.0373139	2.65825
KEGG_PATHWAY	cel00592:alpha-Linolenic acid metabolism	3	2.47934	0.0053131	WBGENE00008567, WBGENE00019060, WBGENE00008566	17	11	1534	24.6096	0.13397	0.13397	4.31757
GOTERM_BP_FAT	GO:0044242~cellular lipid catabolic process	3	2.47934	0.00686835	WBGENE00008567, WBGENE00019060, WBGENE00008566	53	19	7838	23.3505	0.792243	0.23041	8.4455
GOTERM_BP_FAT	GO:0030258~lipid modification	4	3.30579	0.00722288	WBGENE00008567, WBGENE00013904, WBGENE00019060, WBGENE00008566	53	60	7838	9.85912	0.808486	0.210309	8.86304
KEGG_PATHWAY	cel01040:Biosynthesis of unsaturated fatty acids	3	2.47934	0.0126664	WBGENE00008567, WBGENE00019060, WBGENE00008566	17	17	1534	15.9239	0.291197	0.158096	10.0224
GOTERM_BP_FAT	GO:0006631~fatty acid metabolic process	3	2.47934	0.0385972	WBGENE00008567, WBGENE00019060, WBGENE00008566	53	47	7838	9.43958	0.999873	0.557742	39.5849
GOTERM_BP_FAT	GO:0016042~lipid catabolic process	3	2.47934	0.04164	WBGENE00008567, WBGENE00019060, WBGENE00008566	53	49	7838	9.05429	0.999939	0.525713	41.9877
KEGG_PATHWAY	cel00071:Fatty acid metabolism	3	2.47934	0.109919	WBGENE00008567, WBGENE00019060, WBGENE00008566	17	55	1534	4.92193	0.956888	0.649357	61.8906
Annotation Cluster 3	Enrichment Score: 2.551261023177099
Category	Term	Count	%	PValue	Genes	List Total	Pop Hits	Pop Total	Fold Enrichment	Bonferroni	Benjamini	FDR
GOTERM_MF_FAT	GO:0009055~electron carrier activity	12	9.91736	2.36845e-07	WBGENE00021167, WBGENE00008567, WBGENE00019060, WBGENE00003778, WBGENE00008566, WBGENE00015894, WBGENE00007140, WBGENE00010706, WBGENE00010707, WBGENE00019472, WBGENE00015044, WBGENE00001713	51	206	6686	7.63678	2.65263e-05	2.65263e-05	0.000268482
SP_PIR_KEYWORDS	oxidoreductase	11	9.09091	1.26059e-05	WBGENE00021167, WBGENE00000966, WBGENE00015894, WBGENE00007140, WBGENE00001480, WBGENE00010706, WBGENE00010707, WBGENE00019472, WBGENE00022076, WBGENE00015044, WBGENE00017429	119	298	19674	6.1027	0.00080646	0.00080646	0.0128057
SP_PIR_KEYWORDS	Monooxygenase	7	5.78512	1.48699e-05	WBGENE00021167, WBGENE00007140, WBGENE00001480, WBGENE00010706, WBGENE00010707, WBGENE00019472, WBGENE00015044	119	88	19674	13.1511	0.000951226	0.000475726	0.0151053
GOTERM_BP_FAT	GO:0055114~oxidation reduction	12	9.91736	3.16343e-05	WBGENE00021167, WBGENE00000966, WBGENE00003778, WBGENE00015894, WBGENE00007140, WBGENE00001480, WBGENE00010706, WBGENE00010707, WBGENE00019472, WBGENE00021183, WBGENE00022076, WBGENE00015044	53	382	7838	4.64566	0.00718679	0.00718679	0.0404924
INTERPRO	IPR017973:Cytochrome P450, C-terminal region	6	4.95868	0.000119642	WBGENE00021167, WBGENE00007140, WBGENE00010706, WBGENE00010707, WBGENE00019472, WBGENE00015044	90	74	13633	12.282	0.0225938	0.0225938	0.148726
INTERPRO	IPR017972:Cytochrome P450, conserved site	6	4.95868	0.000127533	WBGENE00021167, WBGENE00007140, WBGENE00010706, WBGENE00010707, WBGENE00019472, WBGENE00015044	90	75	13633	12.1182	0.0240661	0.0121063	0.158529
INTERPRO	IPR002401:Cytochrome P450, E-class, group I	6	4.95868	0.000127533	WBGENE00021167, WBGENE00007140, WBGENE00010706, WBGENE00010707, WBGENE00019472, WBGENE00015044	90	75	13633	12.1182	0.0240661	0.0121063	0.158529
INTERPRO	IPR001128:Cytochrome P450	6	4.95868	0.000144509	WBGENE00021167, WBGENE00007140, WBGENE00010706, WBGENE00010707, WBGENE00019472, WBGENE00015044	90	77	13633	11.8035	0.0272256	0.00915884	0.179612
SP_PIR_KEYWORDS	heme	6	4.95868	0.000909513	WBGENE00021167, WBGENE00007140, WBGENE00010706, WBGENE00010707, WBGENE00019472, WBGENE00015044	119	124	19674	7.99973	0.0565721	0.0192246	0.920138
PIR_SUPERFAMILY	PIRSF000045:cytochrome P450 CYP2D6	4	3.30579	0.00283994	WBGENE00010706, WBGENE00010707, WBGENE00019472, WBGENE00015044	48	28	4541	13.5149	0.115109	0.0593137	2.61189
COG_ONTOLOGY	Secondary metabolites biosynthesis, transport, and catabolism	6	4.95868	0.00408671	WBGENE00021167, WBGENE00007140, WBGENE00010706, WBGENE00010707, WBGENE00019472, WBGENE00015044	17	81	1118	4.87146	0.0282586	0.0282586	2.08903
GOTERM_MF_FAT	GO:0020037~heme binding	6	4.95868	0.00432841	WBGENE00021167, WBGENE00007140, WBGENE00010706, WBGENE00010707, WBGENE00019472, WBGENE00015044	51	145	6686	5.42475	0.384816	0.058922	4.7983
GOTERM_MF_FAT	GO:0046906~tetrapyrrole binding	6	4.95868	0.00458815	WBGENE00021167, WBGENE00007140, WBGENE00010706, WBGENE00010707, WBGENE00019472, WBGENE00015044	51	147	6686	5.35094	0.402533	0.0556217	5.07945
SP_PIR_KEYWORDS	iron	6	4.95868	0.00701029	WBGENE00021167, WBGENE00007140, WBGENE00010706, WBGENE00010707, WBGENE00019472, WBGENE00015044	119	199	19674	4.98476	0.362524	0.106456	6.89745
GOTERM_MF_FAT	GO:0005506~iron ion binding	7	5.78512	0.0127855	WBGENE00021167, WBGENE00007140, WBGENE00010706, WBGENE00010707, WBGENE00019472, WBGENE00015044, WBGENE00001500	51	262	6686	3.50262	0.763358	0.122799	13.5728
SP_PIR_KEYWORDS	metalloprotein	4	3.30579	0.0195269	WBGENE00010706, WBGENE00010707, WBGENE00019472, WBGENE00015044	119	95	19674	6.96117	0.716936	0.223079	18.1545
SP_PIR_KEYWORDS	metal-binding	9	7.43802	0.279847	WBGENE00021167, WBGENE00004258, WBGENE00007140, WBGENE00003610, WBGENE00010706, WBGENE00010707, WBGENE00019472, WBGENE00003639, WBGENE00015044	119	1033	19674	1.44042	1	0.927657	96.439
GOTERM_MF_FAT	GO:0043169~cation binding	15	12.3967	0.633684	WBGENE00021167, WBGENE00003610, WBGENE00019472, WBGENE00017743, WBGENE00003639, WBGENE00003914, WBGENE00015044, WBGENE00000392, WBGENE00001500, WBGENE00004258, WBGENE00007140, WBGENE00010706, WBGENE00010707, WBGENE00020509, WBGENE00019747	51	1960	6686	1.0033	1	0.998662	99.9989
GOTERM_MF_FAT	GO:0043167~ion binding	15	12.3967	0.638923	WBGENE00021167, WBGENE00003610, WBGENE00019472, WBGENE00017743, WBGENE00003639, WBGENE00003914, WBGENE00015044, WBGENE00000392, WBGENE00001500, WBGENE00004258, WBGENE00007140, WBGENE00010706, WBGENE00010707, WBGENE00020509, WBGENE00019747	51	1966	6686	1.00024	1	0.998233	99.999
GOTERM_MF_FAT	GO:0046914~transition metal ion binding	12	9.91736	0.649048	WBGENE00021167, WBGENE00004258, WBGENE00007140, WBGENE00003610, WBGENE00010706, WBGENE00010707, WBGENE00019472, WBGENE00003639, WBGENE00003914, WBGENE00000392, WBGENE00015044, WBGENE00001500	51	1567	6686	1.00394	1	0.997914	99.9993
GOTERM_MF_FAT	GO:0046872~metal ion binding	14	11.5702	0.706878	WBGENE00021167, WBGENE00003610, WBGENE00019472, WBGENE00017743, WBGENE00003639, WBGENE00003914, WBGENE00015044, WBGENE00000392, WBGENE00001500, WBGENE00004258, WBGENE00007140, WBGENE00010706, WBGENE00010707, WBGENE00019747	51	1910	6686	0.960928	1	0.998563	99.9999
GOTERM_MF_FAT	GO:0008270~zinc ion binding	5	4.13223	0.989283	WBGENE00004258, WBGENE00003610, WBGENE00003639, WBGENE00003914, WBGENE00000392	51	1238	6686	0.529475	1	1	100
Annotation Cluster 4	Enrichment Score: 1.6977846376763324
Category	Term	Count	%	PValue	Genes	List Total	Pop Hits	Pop Total	Fold Enrichment	Bonferroni	Benjamini	FDR
INTERPRO	IPR016040:NAD(P)-binding domain	6	4.95868	0.00154396	WBGENE00000983, WBGENE00000966, WBGENE00003778, WBGENE00000981, WBGENE00009383, WBGENE00022076, WBGENE00017429	90	129	13633	7.04548	0.25556	0.0362183	1.90372
INTERPRO	IPR002347:Glucose/ribitol dehydrogenase	3	2.47934	0.056737	WBGENE00000983, WBGENE00000966, WBGENE00000981, WBGENE00009383	90	59	13633	7.70226	0.999986	0.549267	51.6444
INTERPRO	IPR002198:Short-chain dehydrogenase/reductase SDR	3	2.47934	0.0920757	WBGENE00000983, WBGENE00000966, WBGENE00000981, WBGENE00009383	90	78	13633	5.82607	1	0.707698	69.928

[truncated: 2 more sheets: Table S4-J, TableS4-K]
